# Supplementary material for: New Insights into Dehalococcoides mccartyi Metabolism from a Reconstructed Metabolic Network-Based Systems-Level Analysis of D. mccartyi Transcriptomes
Source: PLoS One. 2014 Apr 14;9(4):e94808. doi: 10.1371/journal.pone.0094808 (PMC3986231; doi:10.1371/journal.pone.0094808)
Supplement: File S1 — This excel file contains 17 supplemental tables: Table S1. Proteomic and Transcriptomic Evidence for All Genes in Strain 195 Genome; Table S2. Proteomic and Transcriptomic Evidence for All Genes in KB-1 Dhc Genome; Table S3. Strain 195 Hypothetical Proteins Transcribed or “On” (≥800) in All Samples; Table S4. Strain 195 Hypothetical Proteins Not Transcribed or Not “On” (<800) in All Samples; Table S5. KB-1 Dhc Hypothetical Proteins Transcribed or “On” (≥100) in All Samples; Table S6. KB-1 Dhc Hypothetical Proteins Not Transcribed or Not “On” (<100) in All Samples; Table S7. Proteomic and Transcriptomic Evidence for Strain 195 Metabolic Genes; Table S8. Proteomic and Transcriptomic Evidence for KB-1 Dhc Metabolic Genes; Table S9. Expression of rdhA Genes of Strain 195; Table S10. Expression of rdhA Genes of KB-1 Dhc; Table S11. Contig Sequences of KB-1 Dhc Draft Genome; Table S12. Protein Sequences of KB-1 Dhc Draft Genome; Table S13. Operon Prediction Results for Dehalococcoides mccartyi Genomes; Table S14. Quality Threshold (QT) Clusters of Strain 195 Transcriptomic Data; Table S15. Quality Threshold (QT) Clusters of KB-1 Dhc Transcriptomic Data; Table S16. Selection of Genes Identified in Functionally Enriched Significant Clusters and Associated Inferred Annotations; and Table S17. List of Genomes Used for Operon Prediction. (XLSX) [file pone.0094808.s001.xlsx]

## Sheet: Table of Contents
File S1. This file contains a collection of tables detailing all curated and pre-processed microarray data used to generate the figures in the main text and in the Additional File 2. The pre-processed microarray data were obtained from published literature (1, 2, 3, 4).
Table of Contents
Table S1. Proteomic and Transcriptomic Evidence for All Genes in Strain 195 Genome
Table S2. Proteomic and Transcriptomic Evidence for All Genes in KB-1 Dhc Genome
Table S3. Strain 195 Hypothetical Proteins Transcribed or "On" (≥ 800) in All Samples
Table S4. Strain 195 Hypothetical Proteins Not Transcribed or Not "On" (< 800) in All Samples
Table S5. KB-1 Dhc Hypothetical Proteins Transcried or "On" (≥ 100) in All Samples
Table S6. KB-1 Dhc Hypothetical Proteins Not Transcribed or Not "On" (< 100) in All Samples
Table S7. Proteomic and Transcriptomic Evidence for Strain 195 Metabolic Genes
Table S8. Proteomic and Transcriptomic Evidence for KB-1 Dhc Metabolic Genes
Table S9. Expression of rdhA Genes of Strain 195
Table S10. Expression of rdhA Genes of KB-1 Dhc
Table S11. Contig Sequences of KB1 Dhc Draft Genome
Table S12. Protein Sequences of KB1 Dhc Draft Genome
Table S13. Operon Prediction Results for Dehalococcoides mccartyi Genomes
Table S14. Quality Threshold (QT) Clusters of Strain 195 Transcriptomic Data
Table S15. Quality Threshold (QT) Clusters of KB-1 Dhc Transcriptomic Data
Table S16. Selection of Genes Identified in Functionally Enriched Significant Clusters and Associated Inferred Annotations
Table S17. List of Genomes Used for Operon Prediction
References:
1. Johnson DR, Brodie EL, Hubbard AE, Andersen GL, Zinder SH, Alvarez-Cohen L: Temporal transcriptomic microarray analysis of Dehalococcoides ethenogenes strain 195 during the transition into stationary phase. Appl Environ Microbiol 2008, 74(9):2864-2872.
2. Johnson DR, Nemir A, Andersen GL, Zinder SH, Alvarez-Cohen L: Transcriptomic microarray analysis of corrinoid responsive genes in Dehalococcoides ethenogenes strain 195. FEMS (Fed Eur Microbiol Soc) Microbiol Lett 2009, 294(2):198-206.
3. Waller AS: Molecular investigation of chloroethene reductive dehalogenation by the mixed microbial community KB1. PhD Thesis. Toronto: University of Toronto; 2010 (http://hdl.handle.net/1807/19106).
4. Waller AS, Hug LA, Mo K, Radford DR, Maxwell KL, Edwards EA: Transcriptional analysis of a Dehalococcoides-containing microbial consortium reveals prophage activation. Appl Environ Microbiol 2012, 78(4):1178-1186.

## Sheet: Table S1
Table S1. Proteomic and Transcriptomic Evidence for All Genes in Strain 195 Genome
On	= Absolute intensity ≥ 800
Off	= Absolute intensity < 800		Transcriptomic Evidence
Primary Locus Tag	Proteomic Evidence	Primary Annotation	EE-1	EE-2	EE-3	LE-1	LE-2	LE-3	TR-1	TR-2	TR-3	ES-1	ES-2	ES-3	LS-1	LS-2	LS-3	HighB12-1	HighB12-2	HighB12-3	LowB12-1	LowB12-2	LowB12-3	ANASspent-1	ANASspent-2	ANASspent-3	ANASmedium-1	ANASmedium-2	ANASmedium-3
DET0001	DET0001	chromosomal replication initiator protein DnaA	5379.9	5517.3	5303.9	6030.1	5696.8	5901.8	5646.5	6682.8	6804.4	5969.1	5772.7	5847.8	5525.8	6850.3	5439.2	5978	6052.54	5304.13	8135.84	7840.15	7850.32	5519.1	5412.5	5532.9	7727.7	7478.6	7939
DET0002	DET0002	GTP-binding protein, GTP1/OBG family	2807.7	2772.3	2902.2	2668.1	2859.3	2728.5	3263	3233.8	3247.9	3685.6	3752.6	3732.5	3524.4	3952	3925	2550.41	2510.33	2446.55	2756.73	2813.98	3055.2	2654	2585.1	2555	3004.3	3129	2981.4
DET0004	DET0004	DNA gyrase, B subunit( EC:5.99.1.3 )	4233.4	4087.5	4249.8	4044.8	4392.5	3805.8	3504.5	3584.6	3529.2	2715.8	2608.4	2495.5	2309.1	2855.6	2489.7	4752.8	4875.85	4677.12	3924.46	3704.66	3576	3590.5	3811.5	3792.7	6025.3	5646	5770.1
DET0005	DET0005	GTP pyrophosphokinase( EC:2.7.6.5 )	2603.1	2546.3	2440.5	2296	2518.4	2250.6	1932.8	1877.4	1860.3	1675.1	1606.1	1611.9	1172.3	1352.6	1198.2	1973.11	2289.19	2433.03	1658.06	1646.43	1351.76	2253.1	2358.9	2313.2	1850.4	1786.7	1766.1
DET0006	DET0006	histidyl-tRNA synthetase( EC:6.1.1.21 )	2450.4	2394.3	2208.2	1958.6	1852.3	1780.6	2036.2	1476.3	1467.5	1448.2	1522.2	1388.7	1193.4	1092.2	1197.8	2124.84	2066.17	2189.44	1487.52	1674.87	1387.98	2205.8	2353.4	2293.1	1394.3	1428.5	1420
DET0007	DET0007	hypothetical protein	2981.8	2882.1	2836.8	2621.2	2493.6	2399.9	2173.8	1912	1946.9	1619.2	1623.9	1491.7	1191.1	1258	1265.2	2281.07	2627.14	2688.77	1857.5	1950.92	1713.76	2542.2	2465.1	2567	1686.7	1561.1	1460
DET0008	x	hypothetical protein	2829.9	2956.4	2862.2	3142.2	3333.8	3179.6	3808.5	3883.2	3838.6	4424.2	4364	4134.9	4413.2	4454.7	4759	2818.22	2966.08	2925.6	3273.71	3394.43	3472.63	2372.5	2249.1	2132.3	2794.1	2979.9	3039.3
DET0009	DET0009	branched-chain amino acid aminotransferase( EC:2.6.1.42 )	5820.1	5675.1	5886	6195.3	6414.6	6236.7	6160.4	6459.1	6942.3	6624.2	6324.4	6475.6	6155.3	6077.5	6391.4	6878.7	7055.33	6594.02	7462.12	7127.71	7228.41	4521.2	4732.8	4258.2	4065.1	4115.3	3838.9
DET0012	x	hypothetical protein	3853.5	3919.5	3918.8	3989.9	4142.7	4177.2	5318.6	6137.9	6157.2	7738.8	7578.2	7726.7	7587.3	8164.8	8088.9	2811.88	3288.37	2880.7	2372.45	2497.52	2743.53	2476.9	2334.7	2482	2258.7	2556.7	2501.3
DET0013	DET0013	orotidine 5'-phosphate decarboxylase( EC:4.1.1.23 )	3982.7	4151.4	4194.4	4076.8	4477.5	4378.6	5180.9	6177.1	5936.5	7694.2	7175.9	7324.6	7482.3	7800.3	7896.8	3189.42	3023.56	2885.17	2975.95	3056.91	3202.66	2444.2	2436.7	2310.9	2683.5	2720.3	2774.4
DET0015	DET0015	lipoprotein, putative	1523.5	1576.4	1323.8	1305.7	1408.7	1727.8	1660.7	1872.4	1734.2	2744	2770.7	2879.5	2558.6	3038.2	3335.2	879.368	1110.25	1066.67	1500.88	1615.39	1729.82	1494.6	1434.3	1454	1236.1	1132.8	1299.5
DET0017	DET0017	hypothetical protein	3908.7	3900.8	3795.5	3980.2	4143.2	4907	4898.8	3874	3735.6	3532.5	3468.1	3471.8	4871.2	3884.8	4173	4740.9	4668.37	3559.8	7669.52	6793.67	9041.92	5608.4	5054	5530.5	10506.9	7883.2	10362.6
DET0018	DET0018	hypothetical protein	7965.9	8005.7	7924.2	9204.7	8854.5	9527.9	8751.3	8878.2	8284.4	8718.5	8692.2	9067.7	10978.6	10788.4	10749.1	6225.61	6533.25	6969.28	9835.01	9678.42	9984.32	8446.8	8170.5	8543.2	11078.4	10302.6	11790.5
DET0021	x	hypothetical protein	2489.2	2394.6	2410.6	1994	1858.9	2037.9	2179.1	1893	1863.1	2369.7	2402.7	2307.2	3164.4	2371.1	2703.5	1119.24	1136.25	1269.7	1341.29	1313.42	1265.34	1959.5	1833.7	1929.6	979.2	897.3	888.9
DET0026	DET0026	potassium uptake protein, putative	2957.2	2569.5	2774.6	2207.2	2357.1	2286.7	2588.2	2373.7	2422	2369.5	2422.5	2316.3	2966	2626.6	2505.8	1395.96	1515.18	1559.02	1684.27	1543.98	1667.58	2993.2	2845.1	2910.9	1502.9	1737.3	1674.8
DET0027	DET0027	potassium uptake protein, putative	5000.6	4827.2	5220	5556.8	5682.9	5502.4	5807.4	5556.8	5859.4	6193.2	5793.8	5852.9	6012.4	6156	6236.2	5572.6	5556.3	5516.22	5441.9	5736.74	6124.04	4680.1	4920.1	4929.9	5454.6	5192.4	5443.7
DET0028	DET0028	universal stress protein family	4868.2	4837	4475.2	5870.8	5864	5861.4	5293.8	5862.9	5977.5	6351.7	6517.7	6584.4	6147.5	6963.1	6608.1	6378.96	5827.18	5279.64	6469.58	5767.69	6802.08	4551.6	4765.9	4752.3	6027	5718.2	6155.5
DET0030	DET0030	potassium uptake protein TrkA, putative	2585.9	2697	2382.3	2482.8	2371.2	2686.9	2363.3	2369.7	2334.2	2564.4	2587.4	2510.3	2431.1	2700	2428.7	3535.89	3172.97	2990.67	3166.91	3107.57	3237.43	3098.6	3255.2	3320.4	3118.4	2997	3165.5
DET0031	x	hypothetical protein	3065.1	3110.7	3211.8	2287	2213.3	2787.1	2964.2	2158.1	1921.8	2578.9	3041.8	2770.7	3454.2	2013.1	3359.4	2178.71	2117.7	2054.56	2004.13	1804.04	1910.22	3742.9	3620.8	3982.5	2073.6	2070.4	2194.4
DET0033	DET0033	hypothetical protein	3380.9	3584.8	3397.1	3927.5	4029.7	3593.4	2848.7	3320.9	3522.8	2974.5	2823	3007.9	2331.6	3138	2880.8	3468.37	3398.24	3509.74	2979.3	3170.01	2987.06	3355.9	3408.1	3537.2	3223.5	3213	3103.4
DET0035	DET0035	guanylate kinase( EC:2.7.4.8 )	3528.3	3228.8	3234.5	2641.4	2584.7	2501.1	2676.9	2036.9	1856.9	1718.5	1800	1723.6	1633.3	1153.4	1372.2	2066.11	2394.05	2271.97	1530.96	1483.82	1423.8	3688.7	3757	3948.1	2054.5	2126.1	2106.9
DET0036	DET0036	hypothetical protein	4037.3	3787.6	3877.7	3872.8	3747.3	3804.2	3750.5	3615	3344.5	3173	3211.5	2972	3108.1	2457.7	2790.5	3071.81	2693.26	3035.18	1915.11	2147.1	2382.71	4034.2	4033.5	4239.3	4570	4263.2	4480.1
DET0037	DET0037	PyrK family protein	3815.1	3925.2	3711.9	4008	3656.5	3973.8	3616.3	3769.8	3849.6	3626.2	3608.9	3473.8	3012.2	2979.1	2885.2	4346.96	4206.73	4089.83	3591.04	3619.77	3696.79	3163.2	3314.8	3073.2	3779.6	3869.2	3814.9
DET0038	DET0038	glutamate synthase (NADPH), homotetrameric( EC:1.4.1.13 )	3121.1	2965.7	3130.5	2716.6	2461.6	2616.3	2517	2133.4	2219.3	1860	1995.2	1816.1	1721	1490.6	1464.1	3093.16	3147.16	3135.69	2328.37	2187.94	2147.69	2596.7	2510.1	2575.3	2105.5	2178.6	2036.7
DET0039	x	hypothetical protein	3574.6	3470.4	3301.2	4165.7	4594.4	3856.2	5039.2	4870.2	4770	4869.4	4890.6	4777.1	4612.7	4258.8	4469.1	3467.39	3654.82	3492.83	3732.34	3619.4	3937.59	4438.3	4282.6	3928.1	3890.5	4632.6	3756.1
DET0040	DET0040	hypothetical protein	8793.2	9080.9	9093.2	11858.8	10982.6	11557.2	10682.5	11771.1	11851.7	12392.1	12094.8	12298.7	13510	14120.3	12943.7	11279.2	10029.5	10216.4	13266.7	13432.4	13361.9	9361.5	9190.6	9328.3	16164.7	15390.3	16115.9
DET0043	x	hypothetical protein	3486	3310.7	3422.1	3215.2	3103.5	3161.2	3334.8	2874.5	2946.9	2645.4	2772	2661.3	2803.9	2698.1	2361.5	3407.21	3449.08	3255.96	2761.74	2948.96	2817.65	3432.4	3323.3	3266	3712.3	3780.1	3530.1
DET0046	DET0046	GTP-binding protein, putative	3822.4	3870.3	3708.3	3126.7	2675.5	2725.2	2269.9	1952.6	2001.2	1589.5	1908.1	1592.7	1843.1	1410.7	1597.8	2450.79	3201.32	3107.69	1768.14	1816.82	1512.79	3329	3646.8	3673.2	2675.5	3194.4	3038.1
DET0050	DET0050	alanyl-tRNA synthetase( EC:6.1.1.7 )	2677.5	2738.8	2542.1	2645.9	2579.1	2600.9	2357	2419.6	2566	2007.2	1913.4	1989.9	1476.7	1896.8	1512.8	2936.4	2807.76	2967.36	2074.68	2146.51	2065.95	2589.8	2590.7	2743.1	3026.1	2922.1	2861.4
DET0051	x	conserved hypothetical protein TIGR00250	1852.4	1792.1	1743	1357.9	1533.9	1381.9	1356.9	1293.6	1094.9	1133	1195.1	1031.5	957.4	924.7	894.8	1483.7	1543.84	1566.63	988.601	1058.97	1017.49	1833.6	1727.1	1804.1	1097.2	1203.1	1101.3
DET0053	DET0053	alcohol dehydrogenase, iron-containing	2383.8	2526.7	2355.5	2837.5	2989.9	2910	2608	2980.2	3154.9	3702.8	3579.5	3791.9	3814.5	4137	3907.5	2279.3	2434.6	2559.9	3324.42	3252.96	3397.76	2278.2	2383	2413.7	2412.6	2383.9	2447.6
DET0054	x	hypothetical protein	9274.7	9640.2	9717.2	13708.3	11984.2	12480.8	11089.4	13141.7	12813	13633	13452.1	14737.1	15207.2	16084.2	15726.6	12707.1	11595.9	11579.3	15674.7	15526	17025.1	10424.3	10487.3	10868.2	18187.8	18526.2	19870.2
DET0055	x	hypothetical protein	8039.6	8614.2	8719.6	12089.8	10740.5	11144.4	9954.6	11818.2	11884.8	12272.5	11508.1	12782.5	15920.9	14317	13618.9	10670.2	9684.63	9692.89	13194	13794.8	13143.9	9109.8	9008.1	9814.8	16367.7	16460.6	18207
DET0056	x	hypothetical protein	8613	8810.2	8774.8	9962.4	10026.5	9892.8	10826.2	10755.1	10749.9	12542.1	11736.3	12840.1	12247	13823.6	13288.6	7869.48	7008.91	6475.67	6943.06	6164.64	8274.33	9494.8	9310.2	9858.2	9192.4	9026	9677.8
DET0057	DET0057	ATP-dependent Clp protease, ATP-binding subunit ClpC	6954.2	7225.1	7276.2	6956.1	7360.2	6770.9	7152.3	7601.2	7569.1	7864.5	7508.2	7781.1	8853.8	8502.1	8393.4	6878.32	6842.41	6985.04	6923.24	6933.97	6827.25	5864.2	6120.3	5939.8	5360.3	5540.7	5202
DET0058	DET0058	DNA repair protein RadA	1864.8	1900.9	1940.4	1615.5	1608.6	1625.9	1573.2	1377.9	1440.4	1420.2	1485.7	1496.3	1384.3	1252.3	1322.8	1750.21	1839.26	1734.92	1564.39	1369.8	1363.55	1439.2	1485.1	1512.1	1259.5	1315.2	1215.1
DET0059	DET0059	2-C-methyl-D-erythritol 4-phosphate cytidylyltransferase( EC:2.7.7.60 )	1801.4	1935.9	1771	1511.9	1528.3	1546.6	1360.3	1382.5	1380.3	1226.2	1256.8	1221.9	1012.4	1105.1	1148.3	1855.86	1778.88	2061.8	1139.28	1144.93	1295.93	1427	1408.2	1465.6	1071.4	1067.5	1082.5
DET0060	DET0060	2C-methyl-D-erythritol 2,4-cyclodiphosphate synthase( EC:4.6.1.12 )	2834.1	2979.7	2648.2	2719.5	2667.4	3269.8	2561.8	2653.5	2582.7	2981.1	3109.7	3145.6	3299.5	3309	3484.5	2414.01	2626.84	2555.06	2832.93	2544.54	2626.71	2758.3	2855.3	2771.3	2206.5	2013.9	2044.1
DET0061	DET0061	cysteinyl-tRNA synthetase( EC:6.1.1.16 )	3184.3	3012.1	3111.4	2497.6	2601.7	2714.2	2735.6	2374.7	2284.5	2231.2	2306.2	1980.1	2682.5	2193.7	2297.9	3013.12	3656.48	3914.32	2602.09	2413.15	2515.13	3089.1	2951.6	2953.7	2237.2	2154.8	2214.2
DET0062	x	hypothetical protein	3662.4	3913.8	4067	3696.2	3821.5	4010.2	4816.9	4727.8	4240.8	4679.8	5582.7	4831.6	5087.3	4755.9	6633.2	2426.07	2768.63	2885.83	3929.45	3235.03	3821.44	7364.9	7860.7	7181.9	7601.6	7210.8	8326.2
DET0064	DET0064	hypothetical protein	1529	1543.3	1578.2	1424.5	1479.4	1424.5	1491.4	1423.1	1391.1	1543.9	1466.9	1503.7	1602.4	1542.6	1668.3	952.777	1083.19	1059.24	962.903	1038.35	994.763	1435.6	1424.7	1454	1321.5	1190	1146.8
DET0078	x	trichloroethene reductive dehalogenase anchoring protein, putative	7084.7	7918.3	7940.1	11000.5	9811.3	10259.7	9549.1	10789.6	11062.3	11676.1	11894.5	12572	13377	13427.7	12413	10292.6	8722.21	8202.48	11755.8	11538.2	13709.5	8505.6	8105.6	8449	15205.4	14736.7	16120.6
DET0079	DET0079	trichloroethene reductive dehalogenase	8920	9380.5	9513.2	12837.7	11617	12376.1	11202.9	12630.7	12680.4	13393.5	13309.2	14335.2	16191.8	16055.3	15152.8	12497.5	10714.5	10684.7	14309.4	14382	16432.4	9654.2	9486.9	10175.5	17259.3	17284.7	19489
DET0080	x	hypothetical protein	3040.9	2820.8	3048.2	3261.9	3243.9	3403.4	3167.8	3081.7	3039.7	3174.9	3445.4	3213.1	4183.4	3187.7	3666	2562.59	2417.17	2512.76	2911.33	2948.33	3206.03	2345.1	2387.4	2513.1	2395.2	2540.9	2710
DET0081	x	hypothetical protein	2266.5	1888.7	1735.1	1796.3	1667.8	1754.3	1949.7	1804.2	1719.5	1703.7	1762.8	1623.4	1578.5	1610.8	1801.5	1634.42	1899.42	1998.86	1552.32	1571.93	1209.49	1904.2	1974.3	1780.1	1241.3	1230	1137.5
DET0097	x	iron dependent repressor, putative	2373.7	2141.9	2208.7	2257.2	2457.9	2224.2	2748.4	2940.6	2721.8	3470.9	3666	3804.6	3611.5	3704.7	4608.7	981.32	1170.81	1360.6	1218.64	1332.93	1542.78	1131.5	1167.7	943.7	997.2	948	951.8
DET0098	DET0098	hypothetical protein	4651.5	4590.3	4514.7	5829.6	5820.4	6118.6	6088.2	6030.8	6060.1	6266.9	6490.6	6611.1	6319.3	7339.2	6547.1	3924.67	3614.83	3378.66	5404.53	5180.11	5990.38	5194.7	5105.1	5141.1	6111.9	5673.2	6150.5
DET0104	DET0104	hypothetical protein	2891.7	2952.4	2730.7	3430.7	3529.4	3462.3	4108.9	4342.2	4204.3	4701.3	4470.6	4840.4	3650	4307.3	4353.4	2956.14	3360.61	3322.83	3302.2	3240.71	3478.23	2900.1	2794	2685.6	3207.1	3519.7	3142.2
DET0106	x	lemA family domain protein	1387.8	1400.3	1433.7	1335.6	1318.4	1258.6	1436.9	1370.8	1331.5	1708.3	1552.6	1585.8	1538.7	1637.1	1747.2	1223.38	1247.61	1439.66	1294.62	1381.65	1381.83	1407.2	1394	1354.4	1021.6	982	946.6
DET0109	DET0109	hydrogenase maturation protease	2732.1	2738.3	2728.3	1878.8	1896.4	1576	1937.6	1472.7	1373.7	1360	1156.2	1158.1	1330.4	1016	1041.2	1584.36	1983.5	1917.37	1083.01	1096.13	892.037	2737.8	2989.2	2937.3	1483.7	1714	1453.8
DET0110	DET0110	[Ni/Fe] hydrogenase, group 1, large subunit, putative	8397.3	8654.4	8410.4	9005.4	8704.4	8549.5	7075.6	7925.5	8145.3	7182.8	7487.1	8064	8371.4	8687.4	7453	8369.09	7923.86	8023.56	8585.17	8369.61	8245.17	7630	7720.7	7503	11689.2	11909.4	12465.8
DET0111	DET0111	[Ni/Fe] hydrogenase, group 1, small subunit, putative	7905	8009.6	8403.8	9782.9	9072.1	9284.8	8069.7	8696.2	9303.4	8714.8	8204.6	8526.5	10095.1	9700.5	9101.1	9281.58	9095.61	9220.39	9510.25	9645.87	8708.68	8117	8104.2	8357.1	13527.1	13059.7	13557.1
DET0112	DET0112	[Ni/Fe] hydrogenase, iron-sulfur cluster-binding subunit, putative	7305.2	7718.5	7791.7	8744.1	8363.9	8407	7206.4	7617.2	8003.2	7243.5	7341.2	7729.1	8072.3	8923.7	7577.5	8895.78	8561.45	8640.67	9386.32	9502.24	9202.06	6889.5	7235.2	7477.6	12668.8	10863	13414.5
DET0114	x	ABC transporter, substrate-binding protein, putative	2041.5	2087	2157	1653.1	1680.7	1587.4	1811.3	1758.2	1718.4	1691.6	1737.5	1592.9	1578.1	1489.9	1482.7	1822.54	1841.37	1887.16	1879.71	2043.93	2060.03	2786.4	2630.9	2796.9	1619.5	1694.9	1654.2
DET0115	x	ABC transporter, permease protein, putative	2955.1	3009.4	2939	2475.6	2734.9	2455.2	2862.3	3377.4	3101.8	3138.3	2972.9	3117.3	2741	2929.1	2767.4	3183.72	3460.21	3033.1	3487.84	3493.51	3369.89	3761.1	3592.1	3832.7	2832.2	2958.5	3038.6
DET0116	x	hypothetical protein	7068.9	7067.8	7480.6	8335.4	8333.5	7742.1	7832.7	9286.5	8908.9	9321.4	9117.8	9920.2	9989.1	10074.2	9799.3	7755.6	7706.19	8129.78	9067.06	9504.6	9553.41	7747.2	7771.2	7917.9	9943.4	9777.5	10299.5
DET0117	x	transcriptional regulator, putative	8145.8	8381.4	8321	10598	10186.8	10090.3	9755.3	11322.1	10974.2	11846.7	11608.4	12305.4	12043.8	13571.8	12185.1	9228.89	8458.2	8402.26	11098.3	11122.2	11858.9	9293.1	8975.3	9521	12930.3	13413.1	14175
DET0119	DET0119	oxaloacetate decarboxylase( EC:4.1.1.3 )	3967.7	4080.7	4102.4	3438.1	3661	3231.2	4108.6	3209.9	3141.7	2983.3	2915.2	2791.2	2710.9	2390.9	2459.4	3543.78	3420.48	3993.22	2817.5	2851.48	2823.46	3128.2	3340.1	3243	2129.5	2107.3	2063.7
DET0120	DET0120	acetyl-CoA carboxylase( EC:6.4.1.1,EC:6.4.1.2 )	4341.9	4338.5	4089.3	4317.1	4732.6	4073.2	3876.5	3746.8	3972.2	2655.8	2927.1	2611.3	2107.5	2226.5	1796.4	4557.65	4687.38	4538.09	3393.22	3425.85	3487.16	3670.7	3845.3	3979.1	3135.7	3382.9	2974.1
DET0123	DET0123	pyridine nucleotide-disulphide oxidoreductase family protein	6126.5	6359.6	6000	6182	5858.3	5722	6479.2	6219.4	6054.1	5860.4	5265.1	5358.9	4715.2	5526.5	4856.7	6762.35	6382.24	7052.99	7150.92	7473.6	6944.23	5647.8	5838.2	5637.2	5402.6	5535.8	5532
DET0130	DET0130	response regulator	2867.7	2603.7	2612	3693.8	4114.1	3697.9	4108.4	4418.8	4636.2	5057.5	5196.1	5085	5086.2	5422.4	5321.9	2907.49	3134.14	3071.19	4139.96	3939.62	4526.94	3295	3324.5	3224.8	4072.6	3700.9	4440.4
DET0131	DET0131	response regulator	2210	2175.5	1955.3	1915.7	1864	2017	2181.9	1841.9	1783.7	1683	1728.9	1671.7	1426.6	1394.8	1529.1	1383.55	1558.24	1441.71	1637.86	1652.6	1542.97	2129.7	2184	2104.6	1916.2	2042.3	1891
DET0132	x	rhomboid family protein	1088.8	1138.9	1052	1149	1131	1067.7	1624	1008.9	1075.8	988	1027.3	990.7	1024.6	873.9	854.8	1539.53	1684.63	1786.37	1268.32	1200.48	958.617	1491.5	1469	1505	814.2	941.6	817.5
DET0133	x	hypothetical protein	3951.5	3585.5	3564.6	4410.3	4744.4	4864.8	5847.7	4739.1	4420.2	7193	7405.1	7399.4	9876.8	7340.3	9834.5	2215.54	2217.35	2462.62	4561.47	4242.07	4499.66	4348.4	4268	4282.4	1454.8	1663.3	1580.4
DET0134	x	hypothetical protein	895.4	934.6	863.6	982.1	801	1044.8	935.7	1032.7	1034.1	1844.7	1791.6	1902.3	1511.9	1929.9	1825.7	802.583	893.935	827.418	1392.7	1314.74	1587.07	1038.5	990.8	954.5	1022.7	1130.1	1167.3
DET0135	DET0135	DNA-binding response regulator	1578.3	1613	1707.4	1630.7	1617.6	1723.2	2213.7	1841.5	1881.9	2465	2424.1	2461.8	2333	2148.1	2765.1	1788.31	1732.7	1770.33	2162.33	2190	2224.91	1555	1419.1	1500.9	1014.9	1064.6	1005.9
DET0136	x	sensory box sensor histidine kinase	2156.9	2173.8	2103	2037.4	2090.1	2135.2	2376.6	2255.4	2387.6	2733.5	2699.7	2728.2	2100	2754.9	2658.6	2964.17	3370.63	2981.1	3011.12	3307.74	3569.04	1818	1990.7	1871	1828.8	1683.4	1787
DET0137	DET0137	methylglyoxal synthase( EC:4.2.3.3 )	8015.6	8239.1	8754.1	8165.5	9249.2	6924.9	5622.7	5901.6	5790.6	5338.4	5119.4	5372.2	8378.5	9119.7	9094.5	7324.2	6489.91	6577.19	6565.06	6424.19	7021.73	8352.5	7873.9	7507.9	8557.2	9424.8	9525.8
DET0138	DET0138	phosphate ABC transporter, phosphate-binding protein	5326.7	5356.8	5849.9	3647.7	4259.8	3012.7	2932.1	2229.6	2135.2	2020.9	2064.8	1911.1	5052.3	3422.1	3842.4	4962.99	4596.53	5320.84	6417.69	6870.43	4708.79	4870	4670.8	4441	3285.4	3478.2	3408.7
DET0139	x	phosphate ABC transporter, permease protein	2491.3	2646.2	2525.1	1602.4	2080.9	1411.9	1301	1237.9	1244.2	815.9	870.7	857.5	1471.8	1762.5	1392.5	2368.03	2614.6	2472.01	2075.44	2041.84	1955.12	2497.4	2322.2	2337.5	1985.1	2543.9	2696.3
DET0141	DET0141	phosphate ABC transporter, ATP-binding protein( EC:3.6.3.27 )	4156.9	4023.7	4252.8	2033.2	2315.5	1773.6	1706.8	1534	1500.2	1273.7	1257.7	1223	2210.1	2094.7	2008.5	2468.05	2800.75	2980.34	2208.32	2171.88	1902.25	4229.5	4170.9	4021.6	2024	2455.5	2270.2
DET0142	DET0142	phosphate transport system regulatory protein PhoU	3422.8	3875.6	3702	3049.2	3619.5	2739.4	2323.3	3045.5	3242.9	2667.4	2351.8	2691.7	2889.9	4052.2	2906.2	3220.37	3180.01	3668.44	2779.76	2414.34	2554.44	3079.3	3247.4	3498.1	4673	4572.3	4774
DET0143	DET0143	arsenate reductase( EC:1.20.4.1 )	2926.8	3031.3	2735	2316.6	2350.4	2235.1	2376.7	2222.9	2125.2	2280.6	2215.2	2264.8	2470.5	2466.2	2896.6	2619.52	2583.45	2929.07	2077.01	2209.24	2270.31	3281.5	3034.2	2744.4	2155.3	2213.8	2165.4
DET0145	DET0145	[Fe] hydrogenase, HymA subunit, putative	4739.8	4932.9	5047.6	4109.9	3834.7	3803.4	2585.1	2643	2588.8	1926	1867.5	1980.1	2639.6	1929	1885.5	4491.91	4685.37	4621.73	3026.47	2918.97	2179.53	4939.9	4694.5	5103.4	4449.8	3899.7	3916
DET0146	DET0146	[Fe] hydrogenase, HymB subunit, putative( EC:1.6.99.5 )	5292.8	5312.9	5143.1	5663.8	4895.1	4901.1	3066.6	3395.2	3705.1	1897.8	1765.7	1910.5	1513.3	1911.8	1383.3	7651.03	7282.21	7076.34	5472.99	5514.14	4290.27	3977.9	4230.4	4270.8	8504.6	7892.8	8422.9
DET0147	DET0147	[Fe] hydrogenase, large subunit HymC, putative	5608.9	5556.6	5682.8	4836.8	4904.6	3999.1	3153.1	3080.9	3259.6	2104.9	1928.2	1907.5	2125	2217	1824.9	5506.01	5686.73	5675.47	3689.84	3970.79	2789.73	4477.9	4606.5	4718.1	5115.9	4245.3	4958.8
DET0148	x	[Fe] hydrogenase, HymD subunit, putative	3204.9	3403.6	3055.4	3379.1	3438.2	3067.9	2657.7	2168.6	2141.2	1540.8	1650.2	1588.7	1650.9	1703.2	1359.3	3973.01	3713.59	3713.23	2562.76	2764.54	2092.29	3425.8	3589.8	3615.6	3810.1	3976.7	3666.8
DET0149	x	hydrolase, alpha/beta fold family	2349.4	2077.8	2229.4	1867.4	1864.1	1748.7	1858.6	1656.5	1564.3	1435.2	1487.7	1604.3	1530.1	1361.2	1520.8	1197.86	1462.69	1451.92	1160.47	1370.51	1059.53	2127.3	2228.2	2227	1609.1	1643	1583.8
DET0150	DET0150	hypothetical protein	2920.8	2881.3	2994.3	3336.4	3392.4	4123.5	3342.5	3634.9	3387.4	3981.9	4052.5	4241.4	3812.1	3979.1	4453.4	2303.37	2463.29	2490.95	2792.69	2493.3	2619.56	2825.1	2814.7	2737.2	3004.8	3122	3123.3
DET0153	x	hypothetical protein	2594.8	2450.2	2341.6	2525.5	2536.1	2573.8	2682.2	2109.6	2185	1652.4	1911.7	1464.2	1683	1503.6	1592.4	1686.57	1653.61	2037.29	1192.28	1282.1	914.009	2696.7	2404.1	2587.4	1689	1933.9	1803.2
DET0155	DET0155	resolvase domain protein	4930.5	4819.4	5308	3747	3776.9	3776.8	3332.7	3304.3	3345.5	3878.5	3941.3	3735	4303.2	3676.2	4031.7	2733.36	2804.18	3109.39	3112.84	3182.68	3027.06	4200.9	4527	4551.5	4312.5	4110.8	3957.7
DET0156	x	hypothetical protein	6018.6	6003.7	6108	5952	5743.7	5840.5	4973.1	5437.2	5433.3	5864.8	6056.7	6454.5	6381.9	6274.1	6457.3	4466.69	4383.82	4542.49	5315.34	4962.41	4783.89	5702.8	5783.1	5675.8	7442	6911.9	7318.9
DET0162	x	hypothetical protein	8182.3	8591.2	8704.1	10726.7	10112.8	10341.9	9682.2	10803.2	11010.3	11110.3	11143.2	12003.4	12947.5	13056.4	12516.3	10027.4	9292.42	9396.15	12593.2	11898.5	12970	8647.8	8421.5	8962.8	13509.4	13117.7	14336.3
DET0163	x	reductive dehalogenase anchoring protein, putative	7776.2	7500.6	8026	9545.3	8756.1	9996.1	8167.5	10153	9826.5	10533.4	10562.4	11289.3	12689.8	12569.6	12016.5	8636.88	8007.65	7341.47	10077.2	9949.75	11356.8	7859.4	7405.1	7948.6	10246.6	9830.1	10800.8
DET0164	x	hypothetical protein	7886.4	8417.3	8288.1	11055.5	10354.3	10365.7	9258.9	11166.4	11559.4	11660	11741	12248.1	13275.9	14182.1	13705.2	10908.1	9168.03	8939.49	12193.5	12196.4	14120.8	8463.6	8660.1	8464	13984.8	13680.1	14903.7
DET0165	x	ISDet2, transposase orfA	7213.3	7315	7646.6	9256.2	8543.6	8335.5	8243.3	8916.7	9206	9970.4	9382.3	9952.3	11243.7	11104.9	10953.2	7898.23	7396.7	7369.07	8921.84	8846.23	9940.6	6445.1	6526.2	7125.3	8997.3	8980.7	9781.3
DET0166	x	ISDet2, transposase orfB	5428	5668	5506.4	5794.2	5904.6	5562.3	6221.2	6606.6	6806.9	7363.1	7157.9	7321.7	7680.2	8171.8	8392.5	6855.27	6601.13	6524.21	8042.24	7462.92	8183.38	4503.8	4610.6	4410	4286.8	4363	3940.3
DET0170	x	DNA-binding response regulator	2641.9	2589.2	2578.4	2549.1	2528.7	2689.2	2721.5	2674.5	2682.7	2991.8	3021	3001.8	3951.1	3246.2	3339.8	2237.25	2248.06	2540.59	2907.1	3004.82	3019.82	2545.8	2471.5	2475.1	2659.6	2456.8	2553.4
DET0171	x	sensory box sensor histidine kinase	1925.5	1656.9	1933.4	1833.1	1851.6	1665.4	1901.9	1953.5	1623.3	1855.6	2149.1	2165.2	2195.8	2105	2065.8	1269.36	1373.91	1472.34	1558.98	1558.92	1632.45	1960.9	2037.9	2018.6	1596.4	1512.4	1582.7
DET0177	x	DNA-binding response regulator	2343.3	2251.8	2119.5	2095.3	2161.4	2048.1	2248.6	2044.4	1981.3	2464.7	2401.2	2296	2559.8	2860.3	2697.2	1134.38	1248.57	1404.59	1419.53	1483.3	1464.08	2075.1	2038.1	2168.8	925.7	986.4	983.5
DET0178	DET0178	sensor histidine kinase	2577.7	2341.4	2509	2588.4	2804	2469	2742.4	2523	2489.9	3348	3120.5	3260	3398.8	3635.1	3690	1493.03	1666.64	1769.04	1821.32	1825.3	1701.47	2029.9	1967	1857	1468	1392.7	1443.8
DET0179	x	hypothetical protein	1855.3	1734.9	1868.8	1745.3	1838.8	1871.5	2014.9	2075.7	1958.9	2862.3	2897.8	3086.7	4195.1	3411.9	3689.5	1176.73	1173.63	1220.17	1847.18	1608.74	2008.75	1738.4	1745.6	1683.5	1509.6	1486.2	1486.3
DET0183	DET0183	ATP-dependent RNA helicase, DEAD/DEAH box family	4578.7	4730	4693.4	4220.7	4828.3	3471.4	5095.2	4967.2	4877.6	4909.1	4844.2	4911.9	4180.8	4008.6	4235	2640.23	2861.66	2738.97	1562.91	1634.34	1724.59	3246.2	3272.4	3281.2	2359	2673.6	2546.6
DET0186	DET0186	formate dehydrogenase, membrane subunit, putative	7595.5	7906.1	8457.5	9135.6	8411.8	8729.6	7417.4	7781.9	7707.1	6974.9	6890.6	7338.5	7517.8	6787	6863.3	9681.61	8833.55	8293.48	10058.4	9963.1	9663.66	7555.5	7321.9	7888.4	11195.3	10955	11570.5
DET0187	DET0187	formate dehydrogenase, alpha subunit( EC:1.2.1.2 )	9499	10014.9	9629.2	12286.9	11005.9	11536.2	9207.5	10411.7	10603.8	9241.3	9138.1	9584.3	9632.5	9918.7	8710.9	11828.9	10612.2	10702.7	12729.1	13474.6	12352.8	10174.1	10031.9	10620.1	16683.8	16533.6	18479
DET0189	x	methyltransferase, putative	2229	2172	2152.5	2226.4	2149.2	2160.9	2469.3	2032.5	1997.9	2197.5	2328	2340.9	2454	2088.6	2376	2368.45	2331.27	2343.33	2179.58	2231.52	2199.22	2316.1	2396.4	2277.8	2258.8	2264.9	2166.8
DET0190	DET0190	pantetheine-phosphate adenylyltransferase( EC:2.7.7.3 )	3399.6	3347.4	3190.1	3503.1	3302.3	3346.5	3069.8	2939.5	2951.5	2769.6	2700.6	2769.1	2520.9	2494.6	2603	3575.14	3328.06	3456.27	3205.96	3089.65	3489.17	3656.9	3528.5	3502.9	3241.5	3478.4	3358.1
DET0191	DET0191	iron-sulfur cluster-binding protein	6211.8	6517.9	6471.1	8460.6	7841	8389.2	7267.8	8529	8737.3	8260.4	7954.2	8251.7	7302.9	8652.2	7379.7	8936.03	8034.74	7785.76	10075.7	9680.34	10704.9	6871.9	6756.8	7192.1	11631.6	11384.1	12586.6
DET0192	x	cvpA family protein	2187.3	2202.9	2217.2	2492.6	2441.3	2661.3	2833.1	2645	2598.4	3868.5	3997.6	3765.6	3755.2	3697.3	3607.7	2117.21	2146.38	2054.81	2853.36	2799.83	2988.82	2553.9	2299.5	2692.1	1856.1	1753.9	1826.8
DET0193	DET0193	pyrroline-5-carboxylate reductase( EC:1.5.1.2 )	2315.2	2418.1	2177.6	2813.9	2694.9	3000.3	2396.3	2315.5	2418.1	2223.9	2133.9	2170	1541.6	2060	1697.3	3106.76	2790.2	2631.14	2387.17	2587.23	2132.57	2083.9	2084.5	2054.4	2098.1	2036.7	2083.6
DET0194	DET0194	leucyl-tRNA synthetase( EC:6.1.1.4 )	3736.4	3586.2	3583	3067.5	2943.7	2996.7	3218.8	3103.1	2913.6	3331.9	3367.5	3353.2	3819.1	3086.9	3471.5	2643.08	2687.82	3063.65	2185.77	2150.26	2128.79	3211.4	3134.1	3373.8	2096.6	2171.6	1980.6
DET0195	x	hypothetical protein	2511.1	2430.1	2449.2	2420.4	2417.5	2492.4	2447.6	2448.5	2395.9	2653.8	2635.7	2708.9	3164	2631.9	3172.9	2346.66	2716.04	2485.14	2140.38	2103.92	2030.04	1973.9	1862.1	1893.3	2525.9	2670.6	2454.2
DET0198	DET0198	glutaredoxin family protein	1660.7	1784.2	1406.5	1973.7	1984.7	2387.7	2186.2	2483.8	2446.2	3458.1	3448.9	3683.4	3361.9	4046.8	3869.4	1432	1764.66	1339.33	2497.59	2198.04	3134.03	1241.3	1227.6	1243.2	1870.1	1861.2	1567.5
DET0199	DET0199	ferredoxin-thioredoxin reductase, catalytic subunit, putative/rubredoxin	1586.1	1932.9	1725.3	2295.9	2384.3	2324.6	2281.2	2352.6	2517.9	3324.3	3396.2	3322.9	2678.5	3904.4	3378.7	2009.17	2261.08	2134.82	2776.44	3042.46	3194.11	1703.3	1492	1712.8	1685	1648.5	1840.9
DET0217	DET0217	oxidoreductase, aldo/keto reductase family	2836.8	2954	2950.3	2864.6	2829.6	2868	2866.9	2578.2	2624.4	3106.4	2985.8	3263.8	2938.3	3104.2	3093.9	3161.65	3387.6	3256.79	3063.76	3375.03	3528.14	3014.6	3065.7	3088.4	2304.9	2233.9	2163.4
DET0219	DET0219	PBS lyase HEAT-like repeat domain protein	1572.2	1731.9	1533.4	1864.5	1697.6	2207.6	1803.2	1868.4	1941.8	2242.8	2244.5	2206.8	1980.4	2370.1	2404.5	1502.65	1483.23	1450.89	1536.56	1691.73	2200.74	1877.4	1853.3	1687.2	1637	1532.3	1701.3
DET0225	x	lipoprotein, putative	4231.4	4299.5	4352	3506.3	3183.7	3396.6	2796.2	3194.8	3125.6	3521.1	3695.5	3460.3	3336.3	3126	3081	1887.79	2084.46	1908.45	2909.02	2893.23	3097.31	3328.7	3327.6	3301.9	2734.4	2547.5	2832.9
DET0230	x	TM2 domain protein	2676.7	2814.6	2717.1	2692.7	2354.9	2793.5	2586.6	2524.5	2552.5	3461.4	3558.5	3499.2	3736	3969.2	4053	1808.02	1914.46	1768.5	2620.99	2788.19	3497.98	2380.6	2327.8	2366.9	1347.6	1197.9	1371
DET0233	x	sensory box sensor histidine kinase	1696.7	1472.1	1519.5	1443.9	1520.3	1630.1	1678.8	1825.9	1867.8	2302.8	2350.9	2385.9	2510.3	2869.9	2676	1293.13	1273.01	1260.05	1838.31	1807.54	2074.42	1495.6	1533.5	1456.3	1444.2	1218.1	1402.8
DET0251	DET0251	transcriptional repressor LexA, putative	4395.7	4155.7	4493.7	5011.2	5512.6	5318.9	5555.3	6190.1	6643.4	7370.5	7129.7	7481.4	8549.5	9127.6	8831.9	4378.08	4008.47	4067.86	6917.11	6382.4	6368.27	3623.5	3779	3662.2	4507.4	4336.1	4594.2
DET0266	x	hypothetical protein	7220.1	7099.1	6992.5	10113.7	9658.4	10206	10332.2	11841.1	11545.7	13520.1	13585.1	14793.6	14988.9	15672.8	15216.7	5296.98	5229.63	5423.23	6786.15	6568.97	7294.03	5370.4	5036.2	5303.5	6352.8	4708.9	6288.9
DET0267	x	hypothetical protein	5748.4	5982.1	6499.4	8714.6	8654.5	8973.5	8989.1	10050.3	10133.7	11513.4	11502.4	12281.3	13097	13463.9	13081.6	4205.81	4285.51	4488.31	5430.83	5312.95	5988.74	4013.8	3464	3897.1	3947.3	3004.1	4086.4
DET0271	x	hypothetical protein	5982.5	6347.1	6004.3	9158.8	7808.4	9858.9	9429.7	9324.1	9220.8	11918	12429.6	12085.6	13030.3	12299.4	12784.3	6536.66	5733.48	5340.54	8214.06	7403.87	9430.03	6745.2	6276.9	6606.3	8750.2	8179	9135.4
DET0275	x	hypothetical protein	3825.9	4335.9	3937.1	4860.6	5180.1	4634.7	6433.9	8243.5	7486.9	9791.3	9432.5	9906.9	9439.9	11070.2	10523.4	1658.93	1934.36	1738.78	1721.82	1741.25	1989.55	1209.7	1065.9	971.4	854.8	937.8	960.6
DET0305	x	sensory box sensor histidine kinase	1671.8	1503.7	1644.2	1305.2	1495.9	1320.7	1429.6	1424	1466.3	1562.7	1485.3	1535.3	1764.1	1796.4	1831.9	987.306	1087.81	1225.55	1330.86	1352.31	1333.16	1553.9	1563.8	1526.4	1163.9	1060	1087.7
DET0315	DET0315	sensory box sensor histidine kinase	6612.4	6457.4	6851.3	7258.8	7030.6	6895.4	6867.5	6733.3	6205.1	7201.5	7743.6	6943.7	8331.9	7640.6	8181.3	6060.01	6388.51	5952.58	6255.29	6203.97	6329.16	6331.3	6554.2	6664.5	4493.7	4559.8	4225
DET0316	DET0316	DNA-binding response regulator	4962.3	5105.1	4866.9	5964	5820.5	5578	5533.8	5253.9	5218.7	5318.7	5716.7	5528.9	5541.7	6063.8	5840.3	5054.97	4865.96	4269.91	5334.71	5117.67	5790.08	5049.4	5236.2	5310.7	4609.4	4280.7	4676
DET0323	x	site-specific recombinase, phage integrase family	1260.8	1184.2	1180	1003.2	960	1103.2	1540.7	1361.2	1219.7	1261.4	1333.1	1290.4	1377.4	1057.3	1146.4	799.824	811.108	871.38	1047.4	1035.58	870.86	1558.6	1394.4	1529.8	826.7	882.2	871.6
DET0326	DET0326	hypothetical protein	2406	2570.6	2559.6	2423.3	2341.8	2606.1	2435.1	2752.4	2831.8	2292.5	2220	2348.4	1760.7	1867.3	1626.4	1880.65	2135.4	1910.48	2220.48	2231.41	2126.68	2302	2351.2	2105	2227.5	2268.5	2158
DET0327	DET0327	hypothetical protein	2050.8	1942.1	1998.2	1491.3	1442.7	1588.8	1601	1587.4	1539.2	1373.1	1384.8	1390.6	1391.8	1189.4	1217.4	1269.15	1426.92	1339.97	1323.26	1437.89	1315.5	2142.6	1763.6	1974.7	1452.1	1461.8	1417.2
DET0328	DET0328	hypothetical protein	2640.1	2527.4	2584.6	2299.8	2424.5	2455	2125.5	2435.4	2312.1	2234.1	1932.3	1945.5	1649.4	2159.4	1927.5	2128.36	1846.47	2229.92	2103.9	2224.07	2135.44	2277.5	2184.6	2388.8	2280.2	2497.6	2263.9
DET0329	x	transporter, LysE family	1559.7	1615.2	1441.5	1386.6	1346	1401.5	1899	1399.6	1334.4	1438	1558.3	1549.6	1272.4	1160.6	1276.8	1559.71	1501.17	1563.71	1198.66	1106.16	1091.81	1901.6	2028.2	1885.1	1027.1	1024.1	943.4
DET0330	x	histone deacetylase family protein	1544	1622.8	1524.6	1667.4	1736.4	1615.1	1830.2	1723.6	1730.6	1273.4	1312.6	1414.9	857.3	1088.9	894.6	2239.03	2401.82	2226.34	1666.08	1543.9	1572.39	1794.4	1879.7	1828.8	1236.8	1381.3	1158
DET0331	x	cation efflux family protein	2462.8	2433.4	2268.9	1848.9	1812.2	1855	2019.1	1545.1	1542.4	1483.2	1483	1264.6	1571.2	1097.3	1276.9	970.658	1229.4	1217.63	899.412	980.51	845.65	2186.1	2135.8	2449	1131.6	1308.9	1208
DET0332	DET0332	protein-export membrane protein SecF	4380.8	4379.8	4229.7	4352.9	4449.5	4062.5	3726.7	3741.8	4012.9	2924.6	2715.6	3157.2	2377.2	2176.6	2152.2	4155.08	3994.58	3710.72	3067.77	3504.08	2948.31	3503.3	3569.6	3347.1	4040	3824.9	3798.7
DET0333	DET0333	protein-export membrane protein SecD	3949.4	3900.7	3884.1	4023.2	4002.5	3679.4	3378.5	3588.6	3693.3	2794.5	2592.4	2561.2	1964.6	2363.7	2080.8	3425.63	3735.87	4166.64	2947.42	2978.76	2481.62	3427.2	3389.7	3423.9	3040.6	3145	2877.7
DET0336	DET0336	DNA-binding protein, putative	3216.2	3206.5	3100.8	3223.9	3401.6	3234.2	4292.2	3730.8	3741.3	4166.9	4363.8	4385.1	5393	4074.6	4955.6	2655.26	2889.71	2794.31	4163.24	3904.33	3925.71	3900.9	4060.5	4037.3	2136.3	2219.4	2229.7
DET0338	DET0338	50S ribosomal protein L19	6135.4	6240.7	6070.1	7194.9	7081	6943.1	6610.7	6896.6	6695.7	6115.5	6137.8	6164.8	5348.6	5413.2	5450.7	6879.85	7036.02	6784.72	6246.27	6364.55	5725.44	7075	7099	7410.8	5948.4	6125.6	5890.8
DET0339	DET0339	tRNA (guanine-N1)-methyltransferase( EC:2.1.1.31 )	1152.9	1098.3	1055.5	1372.5	1330.6	1337.7	1359.4	1412.7	1448.1	1429.8	1359.2	1420.5	1064.7	1324.8	1263.5	912.789	1008.79	948.621	824.343	874.742	892.42	1598.3	1598	1616.3	1330.9	1321.8	1377.5
DET0340	DET0340	MraZ	3382.3	3422.3	3500.6	4279.5	4407.4	4796.6	4074.3	4023.3	4137.2	4542.3	4477.4	4286.4	5159.1	4850.1	5108	4670.89	4574.07	4795.21	5526.49	5386.54	6517.33	3849.7	3968.3	3725.1	5649.5	5564.8	5896.3
DET0341	DET0341	S-adenosyl-methyltransferase MraW( EC:2.1.1.- )	3711.4	4235.9	3884.7	3756.6	4163.8	3895.9	4072.6	3382.5	3274.6	3687.3	3834.4	3507.4	4565.3	3436.3	4074.4	4582.05	4010.74	4539.08	5429.6	5746.33	5361.92	3551.5	3616.5	3667.6	2366.9	2361.7	2520.6
DET0342	DET0342	cell division protein FtsA	6477.7	6525.4	6552.4	8433.2	8303.7	8394.5	7297.8	8091.6	8251.6	9015.7	8398.4	9070.2	9312.4	9956.5	9622.3	8312.15	7815.62	7395.83	9500.78	9609.87	10353.5	6217.3	6242.4	6496.1	8331.8	8082.7	8692.9
DET0343	DET0343	cell division protein FtsZ	6487.2	6651.2	6756.9	9254.1	8774.4	8767.1	7632.8	8838.7	9346.4	8854.8	8649.1	8891.3	8817.7	10518	9524.7	10304	8863.93	8911.88	11786.3	11282.6	12648	6261.1	6475.7	6356.6	11395.9	11050.9	12796
DET0344	DET0344	conserved hypothetical protein TIGR00244	5468.8	5372.9	5475.9	6264.5	6403.6	6239.2	6428	6803.3	6787.3	8039.9	7861.1	8016.1	8072.9	7311.8	8223.7	4746.46	4568	4516.31	5518.67	5635.13	6165.56	3966.3	4018.6	3745.3	3117.2	3421.2	3203.4
DET0345	DET0345	ribonucleotide-diphosphate reductase alpha subunit( EC:1.17.4.1 )	5653.5	5653.9	6114.8	6479.9	6513	6303.2	6931.8	6555.8	6411.6	7312	7377	7346.7	7679.2	6188.5	7097.9	4854.41	5294.12	5527.31	6275.81	6328.47	6614.8	4386.6	4215.8	4234.9	3227.8	3344.1	3024.1
DET0346	x	hypothetical protein	3340.7	3550.4	3157	4619.2	4586.6	5010.5	5968.8	5460.3	5592	5997.6	6322.3	6407.1	5342	6598	6280.5	3870.64	3835.33	3916.46	5086.03	5043.05	5951.9	3523.5	3714.1	3472.9	3390.7	3125.2	3302
DET0347	DET0347	hypothetical protein	2967	3101.7	2977.5	3557.3	3702	3885.7	3362.4	3652.1	3680.6	3857.4	3790.3	3899	3710.9	4093.2	4100.8	3280.74	3589.57	3138.5	3355.07	3578.9	3409.6	2672.8	2714.8	2778	2738.2	2184.3	2520.8
DET0348	x	radical SAM domain protein	1461.8	1460.6	1480	1471	1501.1	1451.4	1622.2	1659.1	1695.8	1887.4	1794	1864.4	1547.6	1817.4	1847.8	1530.99	1680.45	1654.63	1501.3	1458.78	1506.79	1568.7	1539.4	1622.7	1055.2	1081.9	928.2
DET0349	DET0349	GatB/YqeY domain protein	5973.3	6323	6409.4	7445.9	7547.6	7396	7258.8	7757.4	7698.2	6804.5	6890.5	7344.5	6177.2	7702.3	6445.5	7211.36	7339.8	7237.03	6821.53	6661.79	6344.81	6220.7	6621	6596.3	9519.3	9429.6	9811.3
DET0350	DET0350	ribosomal protein S21	7652.5	7712.2	7939.7	9053.1	8883.6	9208.8	8363.9	9670.3	9324.8	9340.2	9610.5	10040.5	9181.9	9785.2	10013.1	8991.71	8316.07	8001.5	8860.01	8700.88	9058.2	8313.3	8027	8760.5	11350.7	11242.7	12134.5
DET0351	x	hypothetical protein	2513.5	2583	2464.5	2470.1	2533	2191.4	3244.5	1997.8	2091.1	1532.7	1562	1513.2	1315.5	1312.4	1228.3	2919.88	3012.03	3062.42	2098.43	2208.88	2024.31	2555.8	2506.5	2488.8	2447.6	2521.1	2215.8
DET0352	DET0352	hypothetical protein	7370.2	7439.2	7127.4	8950.5	8145.2	8761.7	7380.4	8100.6	8116.2	7536.2	7678.7	7726.4	6841.9	7180	7020.4	8160.71	7418.1	7124.54	8031.65	8070.42	8092.57	7623.2	7468.5	8256.7	9048.7	9278.9	9320.4
DET0353	x	hypothetical protein	3893.3	4054.2	4259.5	3970.1	3927.7	4173.8	5842.5	6615.2	6356.8	8003.7	7944.3	8547.7	8610.4	7929	7751.5	1766.29	1767.08	1805.98	1688.11	1480.04	1745.61	1212.6	1072.4	878.4	1004.9	1169.1	1215.5
DET0354	x	phage domain protein	4085.3	4191.9	4339.2	4417.4	4490.9	4539	5902.5	7276.2	7459.2	8537.8	8283.3	8684.8	7751.6	8144	8154.4	3290.56	3143.49	2889.88	2782.81	3044.19	3271.29	1329.4	1105	938.1	1754.1	2019	1923.3
DET0359	DET0359	hypothetical protein	2790	2870.5	2754	2696.6	2729.9	2643.6	2555.8	2633.2	2694.2	2608.7	2564.8	2662.5	2586.7	2510.4	2385.3	2578.67	2732.32	2629.98	2567.52	2534.34	2720.43	2482.1	2448.8	2491.7	2444.3	2472.8	2589.3
DET0360	x	hypothetical protein	8603.5	9148.7	9192.3	13550	11384.1	12129.9	11116.3	12885.2	12313.5	13078.6	12792.7	13901.9	14880.5	15147.6	14303.3	12453.9	10153	10775.7	14325	15168.6	15871.8	9890.8	9967.6	9897.6	18300.3	18514.4	20477.8
DET0361	x	hypothetical protein	2109.8	2314.1	2188.3	2160.6	2345.5	2194.1	7324.1	2194.2	2680.8	4073.6	5154.2	4182.7	7490.1	4371.8	7249.8	4447.71	5538.86	5717.78	7692.51	9628.94	9033.79	3072.5	3085	2953	1368	1479	1322.4
DET0363	x	hypothetical protein	3565.1	3075.7	3441.6	4427.6	4751.3	4199.8	6084.4	5205.2	5071.5	6366	6707.7	6459.4	8464	7058.4	7620	3738.19	3197.66	3772.4	5467.39	5525.86	5377.6	3947	3625.1	3712.2	3081	3475.5	3711.2
DET0364	DET0364	carboxyl-terminal protease( EC:3.4.21.- )	4153.9	3939.8	4030.7	4681.1	4949.1	4901.8	5748.8	6122.1	5752.1	6806.9	6821.4	6447.5	7358.3	6624.5	6903.5	4431.78	4581.23	4421.71	5828.92	5619.11	6348.4	4412.3	3973.8	3741.5	3211.3	3273	3175.9
DET0365	DET0365	phenylalanyl-tRNA synthetase, alpha subunit( EC:6.1.1.20 )	2931.9	2827.7	2895.1	3057.7	2945.1	2867.8	3233.3	3030.8	3002.8	2942.8	3112	2905.7	3122	2911	2849	3040.86	3233.21	3346.03	3267.02	3451.59	3871.45	3179.5	3193	2975	2664.3	2978.6	2743.7
DET0366	DET0366	phenylalanyl-tRNA synthetase, beta subunit( EC:6.1.1.20 )	3283.7	3124.3	3625.7	3137.1	3244.6	3118.6	3166.9	3051.3	3298.5	2775.2	2646.1	2651.1	3063.7	3104.3	2529	3947.2	3780.09	4095.16	3963.51	3677.79	4198.54	3269.7	3623.9	3369.6	3214.5	3301.6	3028.8
DET0367	DET0367	inorganic pyrophosphatase( EC:3.6.1.1 )	5626	5418.3	5428.5	5709	6065.4	5032.8	5384.5	5155.4	4906	4491.5	4275.6	4391.2	3640	3672.5	3980.1	4892.78	5177.55	5236.86	3767.07	3555.56	3273.79	6478.8	6538.9	6738.4	5184.2	5440.1	5332.2
DET0368	DET0368	prolyl-tRNA synthetase( EC:6.1.1.15 )	2042.3	1893.2	2037.5	1616.7	1658.9	1388.2	1668.6	1538.9	1386.4	1473.6	1455.3	1387.2	1667.3	1466.6	1757.9	1433.35	1401.82	1625.94	1078.95	1234.43	1162.45	2109.4	2067.8	2149.4	1191.9	1259.1	1163.8
DET0369	DET0369	1-hydroxy-2-methyl-2-(E)-butenyl 4-diphosphate synthase( EC:1.17.4.3 )	2210.8	2150.4	2005.7	1511.4	1579.7	1480.7	1589.2	1347.5	1387	1276.7	1228.3	1210.7	1088.7	988.2	1139.5	1714.8	1878.56	1881.78	1527.79	1836.7	1312.96	3065.8	3155.4	3354.7	2013.1	1921.8	2000.3
DET0371	DET0371	1-deoxy-D-xylulose 5-phosphate reductoisomerase( EC:1.1.1.267 )	2350	2293.9	2424.1	1776.3	1966.2	1780.1	1625.4	1542.5	1615.3	1286.7	1243.3	1234.5	950.3	1099.4	1168.1	1766.82	1939.83	1973.19	1363.16	1226.87	1189.15	3089.6	3235.9	3373.5	3007.3	2786.3	2984.7
DET0374	DET0374	ribosome recycling factor	4310.9	4098.5	4220.1	3700.7	3686.6	3511.6	3452.8	3508.2	3382.5	2800.5	2758.1	2605.7	2248.5	2152.3	2067.8	3326.11	3367.55	3687.02	2988.27	3198.39	2763.86	4968.2	4966.4	5168.6	3983.8	4149.4	4337.8
DET0375	DET0375	uridylate kinase( EC:2.7.4.- )	4935.5	4746.4	4749.9	4176.9	4172.4	3994.6	4020.4	3813.5	3743.6	3163.2	3006	3070.6	2649	2735.6	2486.2	3574.41	3877.26	3783.23	3171.62	3232.79	2927.82	5569.1	5544.9	5631	5370.7	5303.6	5512.6
DET0376	DET0376	elongation factor Ts	6604.4	6710.5	6620	7752.1	7647.1	7546.7	6694.7	7041	7150	6453.9	6341.3	6393	5718.4	6083.3	5696.8	8628.11	8174.09	8472.5	8950.81	8798.11	8962.63	6897.1	6811.3	6882.2	10441.4	10030.5	10619.3
DET0377	DET0377	30S ribosomal protein S2	5291.9	5632.7	5879.4	5667.9	5638.3	5169.6	5208.8	4643.4	4378.2	4105.4	3593.6	3637.8	4012.1	2790.1	2900.3	4762.12	5057.34	5590.21	4221.19	4199.22	3370.28	5876	5847.3	5803.8	3510.3	3711.3	3328.9
DET0378	DET0378	phosphoribosylformylglycinamidine synthase I( EC:6.3.5.3 )	3164.8	3094.5	3187	3124.2	3141	2934.3	2422.9	2223	2318.7	1491.5	1500.7	1424.2	1285	1360.8	1058	3257.94	3427.86	3379.46	2531.97	2514.69	2138.26	3817.5	3676.3	4048.6	2982.5	3096.7	2853.8
DET0379	DET0379	phosphoribosylformylglycinamidine synthase II( EC:6.3.5.3 )	3920.3	3701.5	3672	3747.4	3749.5	3528.8	3151.1	3244	3211.1	2383.5	2242.1	2216.1	2127.4	2215.9	1793.4	3793.29	3914.66	4135.09	2925	3117.19	2820.61	3827.6	3809.6	4020.9	3713.3	3704.8	3598.6
DET0380	DET0380	pyridoxine biosynthesis protein	3851.6	3790.9	3874.3	4617.7	4429.3	4785.8	4027.8	4433.3	4742.9	3916.8	3871.1	4089.9	3859.8	4282.2	3602.8	5175.25	5057.98	4791.43	4482.49	4381.14	4432.72	3503.6	3732.9	3645.8	4925.3	5102.6	5144.7
DET0381	DET0381	iron-sulfur cluster-binding protein, Rieske family	7813	8393.7	8677	11361.2	10357.5	10672.3	10110.2	11406.4	11442.6	11814.9	11857.5	13015.4	13203.6	14090.7	13420.9	10387.5	9913.95	9710.76	12638.1	13227.1	14240.9	9044.8	9108.2	9462.8	12101.5	12024.7	12936
DET0383	DET0383	hypothetical protein	7652.5	7949.8	7875.6	9983.4	9515.6	9544.4	9211.3	10582.4	10503.1	11512.4	11064.2	11851.6	11721.5	13332.7	11614	9826.21	9167.85	8995.59	11296.6	11380.6	12245.3	7816.8	7502.9	7818.9	9842.8	9696.6	9742.5
DET0384	DET0384	inositol-5-monophosphate dehydrogenase	4693.6	5027.8	4993.8	5868.2	5994.8	5556.9	5112.1	5515.2	5591	4955.8	4628.5	4736.5	4058.8	4954.7	4273.9	6138.88	6281.2	6128.74	6338.95	6288.83	5909.2	5031.8	5087.7	4947.5	5694.2	5771.6	5461.2
DET0387	DET0387	hypothetical protein	5522.6	5586.6	5223.4	6359.8	6257.7	6594.4	5862.9	6198.1	6154.8	6347.2	6392.9	6348	6938.8	6923.3	7051.2	6004.66	5793.34	5356.59	5711.92	5520.54	6207.68	5782.2	5716.4	5484.3	6367.2	6711.1	6168.1
DET0388	DET0388	methionyl-tRNA synthetase( EC:6.1.1.10 )	3041.3	2942.6	2852.9	2492.3	2370.8	2806.6	2372.9	2201.4	2286.9	2015.8	2147.9	2088.5	2005	2062.3	1757.9	2920.96	2836.63	2820.16	2491.07	2687.28	2493.24	2648.9	2670.1	2633.7	2409.9	2521.7	2269.9
DET0391	DET0391	ATP-dependent metalloprotease FtsH	4628.6	4740	4781.3	4756	4613.5	4548.4	4148.4	4149	4694.6	4196.6	4341.5	4758.8	4609.7	5078	4814.8	4336.02	4075.59	4372.59	4266.54	4445.53	4719.73	4193.1	4363.9	4442.8	4729.4	4720.3	4741.8
DET0392	DET0392	AP endonuclease, family 2 protein	2029.9	1923.4	1910.3	1871.5	1855.8	1852.9	1663	1660.1	1677.2	1208.1	1265.9	1149.2	880.7	1042.5	943.1	1605.57	1727.49	1634.79	1158.13	1191.01	1119.82	2359.6	2367.1	2376.4	1941.4	2006.4	2001.1
DET0394	DET0394	nucleoside diphosphate kinase( EC:2.7.4.6 )	2939.7	2951.9	3032.2	2939	3205.5	2763.9	2561.9	2624.9	2765.3	1800.3	1750.4	1906.6	1321	1552	1452.3	4288.56	4270.94	3821.89	3705.97	3315.29	3012.96	3053.8	3272.9	3397.9	4781.5	4596.1	4755.2
DET0395	DET0395	glycoprotease family protein/hydrolase, beta-phosphoglucomutase family	2513.1	2388.3	2338	2123.7	2143.1	1948.2	1862.2	1757.2	1776.3	1474	1324.2	1335.2	1088.1	1239	1082.4	1984.16	1947.87	2192.35	1622.76	1640.08	1462.23	3282	3415.4	3475	2988.9	2967.2	2854.9
DET0396	DET0396	conserved hypothetical protein TIGR00150	2563	2447.9	2483.4	2513.7	2720.6	2458.8	2384.8	2488.4	2650.6	2044.3	1881.1	1913.2	1375.3	1781.7	1583.1	3470.33	2924.83	2836.88	2581.8	2632.74	3103.94	3189.6	3240.8	3072.5	4071.8	4258.2	3878.7
DET0397	DET0397	thiamine-monophosphate kinase( EC:2.7.4.16 )	2582.7	2608.1	2437.2	2363.8	2521.2	2248.7	2514.6	2329.3	2349.3	2164.1	2127.7	2226	1753	1693.9	1749.7	2434.22	2465.7	2547.63	2330.85	2319.91	2588.21	2760.9	2905	2751.9	2098.9	2268.7	2135.2
DET0398	DET0398	ubiquinone/menaquinone biosynthesis methlytransferase UbiE, putative	7165.9	7045.4	7123.9	8061.9	7598.7	7698.5	6648	7042.7	7117.5	6323.2	6139.7	6343	5956.2	6196	5836.2	8383.54	7568.61	7943.42	7439.99	7585.31	7778.62	6564.9	6693.8	6682.7	7028	7163.4	6846.8
DET0399	DET0399	ubiquinone/menaquinone biosynthesis methlytransferase UbiE, putative	5502.4	5241.8	5364.2	4901.3	4709.8	4600.3	4305.8	3814.5	3975.7	3037.4	2971.1	2953.3	3283	2938	2623.6	5090.49	4783.1	4979.15	4263.14	4227.23	3955.06	4742.3	4852.6	4802.1	3288.2	3552.6	3106.2
DET0400	DET0400	3-dehydroquinate synthase family protein( EC:4.2.3.- )	4972.3	5167.9	4988.3	5018.1	4680.5	4528	4001.7	3811.8	3758.2	2803.8	2781.6	2631.8	2079.9	2387.1	2124.7	5040.71	4757.58	4858.73	3733.88	3631.85	3590.46	4788.4	5198.3	5242.7	3314.3	3483.5	3219.4
DET0401	x	1,4-dihydroxy-2-naphthoate octaprenyltransferase, putative	5013.1	4821.8	5015.4	4363.8	4200.2	4191.8	3957.8	3726.2	3696.6	3160.9	2982.4	3029.8	2905.6	3013.7	2918.5	5105.92	4549.51	4338.99	3922.58	3735.74	3738.99	5076.2	5039	5196.9	3475.7	3448	3286
DET0402	DET0402	methyltransferase, UbiE/COQ5 family	4149.5	4130	4070.7	3597.3	3623.2	3420.6	2876.4	3050.4	3015.2	2536.6	2424.9	2457.6	2328.7	2486.7	2231.6	3698.76	3671.03	3814.97	3043.99	2853.72	2877.38	3522.1	3507.9	3669.9	2215.5	2418.5	2348.3
DET0404	x	dimethyladenosine transferase	1761.7	1810.6	1684.7	1621.6	1625.3	1759.9	1697.8	1760.5	1746.7	1831.6	1888.4	1849.2	1674.1	1807.1	1829.9	1927.1	1861.73	1806.73	2102.32	2082.04	2139.85	1631.7	1610.5	1593	1516.6	1378.6	1300.8
DET0405	x	4-diphosphocytidyl-2C-methyl-D-erythritol kinase( EC:2.7.1.148 )	1453.6	1542.2	1631.2	1364.7	1461.9	1347.2	1419.9	1353.2	1371.9	1375.6	1275.1	1260.8	1426.1	1415.9	1303.4	1960.64	1863.99	1892.98	1650.4	1754.47	1834.79	1316	1274.6	1379	1258.1	1275.7	1253.5
DET0406	DET0406	rubrerythrin/rubredoxin	2469.4	2767.1	2541	3137	3006.4	3431	3407.2	3554.2	3459	3500.4	3396.6	3471.7	2866.5	3493.6	3109.3	3318.11	3448.74	3587.04	3871.15	3835.74	3759.36	3040.6	2981.6	2818.9	2711.7	2944.2	2697
DET0407	x	hypothetical protein	2034.8	1966.2	1836	2045	2124.9	2242.9	2456.4	2435.9	2326.3	3035	3405.2	3116.7	3338.8	3103	3567.8	1109.19	1089.94	1194.88	1813.7	1550.12	1826.36	2253.5	2173.1	2235.6	1463.9	1597.3	1407
DET0409	x	polyA polymerase family protein	1410.5	1356.4	1233.2	1240	1153.5	1325.2	1323.1	1187.9	1220.2	1539.6	1561.2	1390.5	1285.9	1361.4	1525.9	1187.17	1105.13	1132.59	1306.72	1418.21	1519.96	1416.4	1453.3	1376.6	1219	1178.6	1237.8
DET0410	x	nodulation ATP-binding protein I	1711.7	1743.7	1665.2	1528.8	1627.1	1533.9	1652.6	1502.6	1641	1492.1	1461	1395	1109.1	1192.7	1146.8	2034.01	2189.81	1961.37	1516.59	1672.85	1742.79	1405.6	1427.2	1391.2	1254.3	1232	1187.8
DET0412	DET0412	hypothetical protein	3407.6	3552.9	3342.9	3376.3	3459.9	3448.7	2919.6	3009.6	3185	2668.6	2606.1	2675.2	1871.7	2234.3	2351.2	3751.96	3762.82	3355.66	2829.86	2998.61	3066.14	2842.4	3174.6	3237.6	3749.3	3678.8	3600.7
DET0414	DET0414	conserved hypothetical protein TIGR00147	5525.7	5743.4	5508	7011.8	6994	6884.4	6777.2	7182.2	7386.6	7872.5	7566.6	8015.4	8377.1	9083.8	7980.2	7024.5	6449.9	6283.62	8154.75	8677.59	8898.97	5406.4	5253.8	5419.2	8555.3	8892.9	9420.2
DET0416	DET0416	hypothetical protein	7266.6	7450.3	7484.7	9565.8	9528.6	9698.1	9051.4	10385	10720	11221.1	10737.8	11929.9	11225.6	13816.4	12438.7	9514.66	8681.07	8579.42	11655.5	11610.9	12163.3	7954.9	7850.1	8269.1	13186.9	12272.3	13683.4
DET0417	DET0417	amino acid ABC transporter, ATP-binding protein	3501	3361.8	3322.3	2693.4	2771.3	2489.9	2118.7	2199.4	2163.3	1540.5	1384.1	1466.4	1180	1158	1045.2	2590.71	2638.72	2610.05	2264.22	2201.37	2100.73	4229.3	4300	4617.8	3088.1	3256	3010.8
DET0418	x	amino acid ABC transporter, permease protein, His/Glu/Gln/Arg/opine family	2877.6	3320	3437.6	2778.9	2820.6	2433.8	2125.1	2284.2	2389.2	1776.9	1591.8	1714.6	1301.4	1295	1156.4	2866.82	2778.51	2974.53	2425.66	2596.85	2409.87	3976.9	3973.3	4124.8	3047.2	3276.9	2924.1
DET0419	DET0419	amino acid ABC transporter, periplasmic amino acid-binding protein	7558.2	7680.3	7533.9	9185.2	8670.2	8316.9	8110.8	8762.1	9525.8	8394.6	7902	8898.1	7055.3	7598.8	6931.1	8819.4	8136.48	8160.74	9349.16	9231.46	9897.52	8609.5	8125.2	9099.9	8933.5	9483.8	9914.3
DET0421	DET0421	degV family protein	5267.2	5250.7	5293.7	6786.8	6522.2	6339.1	5656.6	5754.2	5894.3	4041.4	3868.3	3782	3084.4	3180.1	2812.5	7661.58	7456.37	6830.51	7132.31	7618.04	6004.33	7271.1	7309.2	7049.5	11422.8	10971	11675.6
DET0424	x	magnesium and cobalt transport protein, putative	3351.4	3352.3	3155.1	3688.5	3718.2	3358.8	3874.6	3610.9	3448	3062.4	2790.5	2834.9	2179	2878.9	2336.1	3751.49	3895.4	4258.56	3193.8	3372.4	3114.84	3190.1	3499.3	3297.7	2804.4	2805.1	2666.3
DET0425	x	hypothetical protein	1947.9	1958.6	1863.9	1669.8	1713.3	1618.1	1959.5	1528.4	1705.6	1399.9	1605	1319.1	1141.9	1285	1110	2587.16	2465.59	2581.79	1882.96	2035.97	1895.54	1947.2	2075.1	1917.1	1822.6	1645.3	1619
DET0426	x	metallo-beta-lactamase family protein	2804.3	2761.4	2533.8	2612.4	2334.2	2497.1	2057	2500.5	2482	1867.5	1723.9	1763.3	1359.5	1383.8	1234.7	2271.44	2718.53	2881.24	1896.01	1892.1	1834.27	2546.8	2457.8	2506.7	2871.2	2759.3	2460.6
DET0427	x	carbohydrate kinase family protein	1654.7	1752.9	1740.7	1455	1446.6	1639.6	1844.1	1540.6	1664.2	1866.3	1790.5	1985.7	1889.2	1602.4	1906.7	2343.98	2375.85	2221.56	2332.06	2460.46	2609.11	1743	1690.7	1765.3	2140.4	1873.3	1879.8
DET0428	DET0428	transcriptional activator, putative	1922	2006.8	1874.9	1775.9	1884.7	1610.8	1825.7	1736.8	1643.8	1770.4	1662	1680.3	1919.7	1586.1	1591.6	2161.51	2504.85	2350.94	2170.8	2403.35	2312.77	1995.3	2050.1	2185.9	1727.2	1759.7	1695.4
DET0429	DET0429	phosphopantothenoylcysteine decarboxylase/phosphopantothenate--cysteine ligase	1670.3	1805.7	1725.7	1503.3	1434.4	1490.2	1779.4	1542.7	1515.8	1754.9	1955.4	1714.9	1791.2	1640.1	1832.1	1512.66	1703.5	1644.55	1695.31	1658.82	1770.18	1691	1726.9	1770.2	1282.3	1121.4	1214.5
DET0430	DET0430	valyl-tRNA synthetase( EC:6.1.1.9 )	2885.2	2818.8	2676.2	2539.5	2541.2	2699.3	2710.5	2709.2	2725.9	2713.7	2576.1	2625.7	1772.1	2314.2	2119.3	2767.76	3108.97	3138.71	2781.38	2913.2	2741.19	2605.8	2561.5	2598.2	1941.9	1932.1	2171
DET0431	DET0431	sensory box sensor histidine kinase	3405.4	3239.6	3504	2688.8	2926.4	2535.4	2581.8	2311.6	2309.8	2334.9	2362.9	2226	3037.2	2556.4	2566.9	2468.4	2609.8	2576.94	2435.27	2354.98	1969.79	2451.3	2506.2	2638.3	2053.3	2096.1	2605.7
DET0432	DET0432	DNA-binding response regulator, LuxR family	5136.3	4764.5	5057.2	4506	4524.6	4408	4475	4544.8	4194.3	5262.4	5266	5425.3	5663.6	5666.9	5691.5	3371.37	3734.48	3823.47	3287.35	3355.48	2796.98	3627.5	3811.7	3572.8	3082.6	3194.9	3156.2
DET0434	DET0434	translocase	4867.7	4612.2	4806.7	4547.6	4588.3	4196.6	3825	3640.6	3780.9	2811.5	2834.6	2909.6	2228.5	2611.8	2440.1	4053.74	4716.66	5063.87	3627.04	3779.43	3019.89	5111.4	5135.1	5117.6	6995.7	6561.2	6057.9
DET0435	DET0435	ribose-phosphate pyrophosphokinase( EC:2.7.6.1 )	5000.5	4979.5	4999.9	4887.7	4967.1	4852.6	4081.6	4253.7	4195.3	3204	3182.8	3316.3	2887.8	2993.9	2644.3	4746.2	4730.17	5189.6	4295.66	4344.65	3852.61	5771.7	5601.9	5842.9	5827.3	5933.7	5614.1
DET0436	DET0436	Serine hydroxymethyltransferase( EC:2.1.2.1 )	4525.5	4893.3	4849.1	4725.8	4547.4	4514.2	3929.2	3842.8	3940.2	3320.7	3251.5	3252.9	2870.2	3038.1	2876.1	4567.06	4757.09	4959.06	3638.59	4030.44	3607.79	5009.7	5137.2	5058.1	5986.8	6083.6	6001.4
DET0437	x	uracil-DNA glycosylase, putative	1521.6	1541.8	1507.3	1373.4	1335.9	1348.4	1607.7	1520.1	1499.7	1645.3	1615	1634.5	1366.1	1423	1696.1	1658.66	1969.58	1589.87	1562.47	1637.27	1708.45	1839.5	1847.6	1875.3	1467	1369.5	1428
DET0438	DET0438	metallo-beta-lactamase family protein	1793.2	2041.8	1835.1	1506.3	1426	1473.1	1822.2	1690.3	1655.9	1736	1841	1811.1	1437.1	1453.5	1487.3	2317.18	2174.16	2135.01	2004.48	1993.63	2242.57	1885.3	1831.9	1995	1704.6	1828.2	1737.7
DET0439	DET0439	FtsK/SpoIIIE family protein	2378.7	2204.7	2343.6	1663.5	1785.3	1702.8	2340.3	1837.4	1854.4	1739.9	1743.2	1810.9	1540.9	1611.8	1709.9	2866.44	2931.2	3119.95	2803.78	3043.81	3034.71	2294.2	2542.8	2402	2464.7	1989.7	2172.3
DET0441	DET0441	excinuclease ABC subunit B	2024.8	2018.3	2172.2	2235	2346.9	2307.4	2710	2972.2	3103.2	3382.4	3031.3	3237.3	2918.8	3574.8	3229	1578.07	1671.66	1778.27	1741.54	1828.95	1863.1	2557.5	2315.4	2287.2	2006.4	1992.4	1921.2
DET0442	x	Holliday junction DNA helicase RuvA	1538	1576.4	1489.3	1446.8	1431	1467.8	1886.9	1572.8	1504.3	1716.5	1885.9	1886.5	1986.6	1782.7	1998.9	1339.21	1245.23	1300.92	1528.18	1490.07	1615.42	2277.2	2240.8	2199.9	1431.2	1449.6	1396.8
DET0443	x	crossover junction endodeoxyribonuclease RuvC( EC:3.1.22.4 )	2962.5	2932	2788.9	3284.5	3297.6	3314.8	3484.4	3534.5	3562.7	3986.4	3987.4	4131.7	3691.4	4506.4	4383.3	3089.53	3566.22	3242.28	3768.2	3653.76	3700.84	3293.1	3378.7	3269.6	3231.9	3046.9	3340.1
DET0444	DET0444	conserved hypothetical protein TIGR01033	4092.6	4053.4	3881.7	4556.8	4851	4923.6	4378.3	5232.6	4972.4	5739.3	5394.5	5638.1	5651.6	6662.1	6065.5	4507.81	4107.81	4252.64	5084.36	4894.11	5767.79	4354.1	4555.3	4300	5437	5154.9	5278.2
DET0447	DET0447	acyl CoA biotin-dependant carboxyltransferase( EC:6.4.1.3 )	3739.4	3777.1	3652	3442.6	3391.1	3475.1	3094.1	3086.1	3091.3	2644	2492.3	2736	2005	2062.2	2076.7	3535.29	3624.05	3830.1	2644.46	2964.12	2621.33	3728.5	3743.5	3843	3084.7	3103.9	2931.2
DET0448	DET0448	3-isopropylmalate dehydratase	3114.8	3302.7	3277.9	3161.9	2976.1	3039.1	2427.3	2272.2	2158.6	1550	1525.6	1500.3	1828.8	1274.7	1252.5	3626.7	3339.21	3569.8	2659.04	2779.01	2363.75	3334.7	2927.8	3415.4	2724.5	2818.6	2791.9
DET0449	DET0449	isopropylmalate isomerase small subunit	3154.5	3003.2	3111.7	3244.9	2557.4	2713.5	1768.5	2078.7	2053.7	1103.7	1291.2	1254.2	1124.1	1063.7	963.2	2144.95	2286.66	2703.14	1516.53	1628.06	1295.43	3527.2	3524.6	3641.7	2471.4	2492.2	2428.1
DET0451	DET0451	malate dehydrogenase, NAD-dependent( EC:1.1.1.37 )	4375.8	4347.9	4285	4317.3	4157	4005.6	3190.4	3017.3	3187.2	2007.6	1951.1	1998.2	1508.8	1644.7	1458.9	4824.23	4766.65	4430.66	3556.43	3689.11	3308.69	4680.8	4844.3	4768.6	4644.8	4659.1	4534.7
DET0452	DET0452	hypothetical protein	5165.8	5177.4	5248.7	5905	5731.8	6100	4110.5	4912.6	4981.8	3653.4	3402.6	3624.1	2622.4	3529.1	2928.5	6992.95	6990.91	6528.31	5812.95	5450.51	5769.94	4867.8	4867.3	4932.9	5919.6	6133.2	5318.1
DET0453	DET0453	fumarate hydratase	4970.8	4907.1	5183.8	4641.2	4726.4	4415.3	3523.6	3416.9	3649.9	2343.5	2310.8	2325.4	2099.3	2250.8	2036	5400.63	5879.38	5851.53	3754.74	4002.24	3904.46	4038.4	4345.1	4128.6	3804.8	3704.9	3377.1
DET0454	DET0454	fumarate hydratase, beta subunit, putative	3359.1	3603	3292.8	3253.7	3152.9	3560.4	2423.3	2508.7	2536.5	1601.3	1820	1496.6	1052.3	1533.5	969	3446.71	3400.23	3766.93	2403.07	2354.41	2207.39	3413.6	3317.9	3199.3	4030.4	4164.8	4241.1
DET0455	DET0455	HIT domain protein	3028.5	2888.6	2848.9	2703.3	2614.6	2745.3	2798.8	1748.6	1673	1411.9	1516.8	1444.9	1340.1	1071.5	1209.1	2202.95	2238.05	2443.64	1722.89	1805.6	1638.98	3214.9	3105.3	3214.3	1585	1778.8	1805.8
DET0456	DET0456	MutT/nudix family protein	3481.5	3337.7	3286	3894	4041.6	3945.4	4336.7	4286.5	4543.3	4117.7	4220.3	3960.2	3232.8	3851.1	3241.1	4994.39	5368.6	4842.9	4936.09	4859.98	4518.65	2905.7	2916.4	2857.2	3218.9	3305.9	3434.5
DET0457	x	acetyltransferase, GNAT family	2607.4	2594.5	2417.3	2823.4	3117	2867.6	3314.6	3145	3148.1	3118.6	3003.4	3066.4	2283.1	2668.2	2536	2497.79	3156.85	3348.79	2274.92	2593.82	2194.99	2437.9	2479.9	2304.2	2162.3	2181.7	2121
DET0458	DET0458	inorganic polyphosphate/ATP-NAD kinase, putative	2388	2368.2	2294.4	2365.8	2440.3	2372.8	2712.9	2543.1	2376.5	2616.5	2596.7	2523.3	2233.8	2262.7	2179.5	2663.24	2486.78	2798.28	2327.66	2143.73	2761.14	2109.8	2212.9	2199.9	1742	1873.7	1820.1
DET0459	x	hypothetical protein	3362.9	3702.8	3571.3	3910.4	4013.7	4143.8	4904.9	4974.1	4670.9	5792.5	5307.6	5135.2	5044.2	4886.2	5176.2	3442.13	3169.58	3328.02	3244.45	3231.59	3403.08	4378	4139.3	3703.9	3312.2	3258	3106.7
DET0460	DET0460	prephenate dehydrogenase( EC:1.3.1.12 )	3796	3613.4	3946.5	2977.7	3004.7	2842.1	3638.9	3097.6	2922.4	2812.3	2844.9	2705.2	2690.3	2204.7	2343.7	3656.43	3436.92	3573.23	3093.2	3077.67	2826.8	2261.6	2177.3	2217.8	1544.4	1538.2	1503.5
DET0461	DET0461	chorismate mutase/prephenate dehydratase( EC:5.4.99.5 )	5115.3	4812.8	4930.7	4557.4	4925.8	4584.4	4858.7	5090.3	5002.7	4695.2	4438.8	4325.5	3596	4217.2	3486.3	4310.18	4809.04	4928.15	4178.78	4524.83	3815.3	2902.9	3057.2	2923.7	3969.5	3610.9	4042
DET0462	DET0462	chorismate synthase( EC:4.2.3.5,EC:4.6.1.4 )	4553.5	4211.6	4484.5	3904.1	3783.9	3677.1	4200.8	3910.1	3884.7	3772.9	3829.6	3541.1	3811.7	2833.2	3205.4	3611.52	3877.2	4174.02	3264.32	3400.37	3105.7	2722.2	2607.2	2654.9	2525.1	2428.3	2470.7
DET0463	DET0463	3-phosphoshikimate 1-carboxyvinyltransferase( EC:2.5.1.19 )	4946.1	4558.8	4772.4	4312.5	4622.4	4401.4	4757.3	4747	4913.1	4536.2	4614.2	4470.3	4082.8	4043.9	3689.2	4771.58	4654.63	4793.68	4579.65	4728.86	4814.79	3012.9	3107	2902.9	4272.7	4102.9	4117.7
DET0464	DET0464	shikimate kinase( EC:2.7.1.71 )	4571.3	4604.3	4635.3	4276.7	4329.5	4307.2	4151.8	4612.7	4589.1	4301.9	4442.2	4373.8	4019.4	4109.9	3717.2	3403.79	3466.3	3690.38	3580.57	3451.48	3352.55	2432.8	2595.2	2618.5	4266.6	4185.1	4267.7
DET0465	DET0465	shikimate 5-dehydrogenase( EC:1.1.1.25 )	5008.8	5365.5	5470	5189	5207.2	4928.9	5413	5664.3	5477	5433.9	5177.4	5170.2	4959.3	4800.3	4811.3	5032.1	5356.03	5439.14	5363.67	5335.35	4856.55	3003.3	3100.2	3136.4	3834.6	3877.1	3741.1
DET0466	DET0466	3-dehydroquinate dehydratase, type I( EC:4.2.1.10 )	5097.9	4944	5305.8	5054.7	5303.8	4899.8	5693.8	5009.9	5082.5	5262.3	4957.9	5187.1	4876.7	4244.3	4343.6	4934.33	5039.31	5329.26	5013.35	5180.21	5030.67	2450.1	2481.1	2426.2	3908.5	3783.8	4010.9
DET0467	DET0467	3-dehydroquinate synthase( EC:4.2.3.4 )	7037.9	6963.2	7083.8	8270.7	7947	8305.6	8028.3	9243.7	9217.8	9363.7	8684.8	9505.4	7687.2	8439.3	7975.5	7556.67	7907.48	7115.16	8327.11	8408.77	8098.66	3158.4	2958.2	2974.5	6351.1	6567.2	6656.9
DET0468	DET0468	3-deoxy-7-phosphoheptulonate synthase( EC:2.5.1.54,EC:4.1.2.15 )	5893.5	5945.8	5745.8	7063	6888.1	7166.9	7502.8	8558.5	8766.1	8638.1	8645.1	8968.3	6839.7	8557.4	7131.4	7580.96	6940.19	6868.67	7702.77	7938.57	8041.84	2796.6	2895.5	2379.3	6876	7167.1	7076.7
DET0470	DET0470	30S ribosomal protein S12	6339.2	6195.6	6628.9	7027.1	6921.2	6874.9	6171.9	6876.9	7027.4	6231.7	5976.6	5862	4931	5334.4	4904.5	7290.05	7142.64	6891.58	6001.99	6229.68	5984.93	7480	7330.6	7494.4	11193.7	10477.4	11104.2
DET0471	DET0471	30S ribosomal protein S7	6163.2	6105.3	6137.1	5979.5	6063	5518.1	6305	6490.2	6275.4	5957.3	5692.4	5495.5	5140.8	5086.2	5174.9	5967.94	6343.51	6321.3	5477.22	5277.68	4504	7101.2	7026.7	7061.7	8499.7	8292.9	8314.8
DET0472	DET0472	translation elongation factor G	7086.4	7134.1	6563.9	6612	6562.7	6471.2	6323.7	6036.7	6170.9	5006.5	5434.3	5238.5	4701.8	4147.9	4656.9	7031.28	7696.52	7467.71	6097.23	5862.24	5361.54	7866.8	7885.5	7752.8	6947.4	7115.9	6675.4
DET0473	DET0473	ribosomal protein S10	4086.4	3655	3886.6	2906.9	2812.1	2689.8	2828.5	2337.4	2337	1563.5	1724.3	1636	1538.4	1065.6	1116.3	2676.76	2971.74	2974.53	1970.71	2015.45	1678.26	4815	4961.2	5082.8	3066.3	3222.5	2831.4
DET0474	DET0474	ribosomal protein L3	6300.8	6120.5	6395	7195.9	7051.5	6770.2	5317.8	6846	7115.3	5234.6	4560.7	4950.7	3686.9	5424.2	4241.3	8965.56	8153.03	7680.58	7702.83	8000.39	8359.47	6494.6	6832.9	6964.2	11578.3	11605.7	11692.4
DET0475	DET0475	50S ribosomal protein L4	5797.5	5921.9	5674.4	5144.9	5376.8	4770.3	4183.4	4350.6	4553.4	3042.8	2993.9	2923.9	3262.4	2482.5	2411.4	6094.6	6095.35	6503.09	4804.18	4638.54	4108.28	6444.2	6505.3	6380	7266.2	7689.8	7246.4
DET0476	DET0476	ribosomal protein L23	4456.7	4373.9	4582.9	3714.7	2995.3	3882.5	3996.4	2622.7	3008.6	1997.3	2279.9	1966.6	2405.1	1521.4	1582.9	3555.84	2801.83	3082.63	2128.01	1655.6	2337.35	5103	5100.2	5535.3	4862.1	5246.8	4679
DET0477	DET0477	50S ribosomal protein L2	5839.4	5867.6	5721.9	5964.4	5870.9	5497.9	5086	4682.3	4788.8	3427.8	3326	3114.1	3260.6	2975.2	2705.9	7638.99	7123.65	7414.56	5568.37	6027.3	4911.05	6418.4	6118.2	6798.1	7274	7096.5	6830.7
DET0478	DET0478	ribosomal protein S19	6675.1	7073.1	7086	7337.9	7084.5	7322.1	6433.2	6613.2	6570.9	5047	4671.3	4809.1	3899.3	4513.1	4067.8	8000.33	7870.69	7295.78	6817.05	6997	6039.67	7684.7	7329.4	7406.1	9593.1	9788	9409
DET0479	DET0479	ribosomal protein L22	6764.4	6751.5	6522.1	6703.4	6393.5	6768.2	6063.9	5837.5	5882.9	4373.6	4433.4	4376.4	3601.6	3694.1	3262.6	7330.35	7191.05	6691.21	6479.14	6006.42	5616.48	7116.3	7012.4	7530.3	9600.8	10217.3	10361.4
DET0480	DET0480	ribosomal protein S3	5434.7	5529.3	5755.2	5066.3	5071.6	4752.6	4840.3	4098.6	4458.4	3122.5	3008.1	2888.7	2844.2	2331.7	2339.6	5455.53	5859.97	5638.09	4247.4	4309.94	3455.08	5518	5677.8	5800.5	4544.8	4517.5	4212.1
DET0481	DET0481	50S ribosomal protein L16	5498	5244.9	5464.2	5651.7	5588.4	4798.6	4849.7	4973.1	5162.6	3094.9	3109.6	3158.8	2135.4	2694.4	2273.5	6571.53	6158.72	5952.42	4689.9	4756.9	4268.97	5744.6	5856.5	6080.6	8175.9	8125	8408.9
DET0482	DET0482	ribosomal protein L29	7820.9	8236.2	7941.4	8756.6	8389.3	8484.8	8329.2	8265.9	7612	5714.3	5819.9	5608.4	4802.9	4924.3	4338.1	9533.58	8871.66	8259.43	8139.27	7584.9	7233.67	9194.5	8697.6	9449.1	10130.5	10022.8	9579.3
DET0483	DET0483	ribosomal protein S17	6257.5	6311.5	6387.1	6628.8	6433.5	6731.2	6005.6	6008.7	6088	4438.4	4604.2	4317.3	3686.6	3831	3217.5	7485.02	7304.43	6512.27	6258.94	6200.05	5889.1	6652.1	6499.7	6758.7	9012.6	9183.1	9396.8
DET0484	DET0484	ribosomal protein L14	5630.8	5714.4	5416.4	5775.2	6030.2	6178.2	4761.7	5499.9	5673.1	3718.6	3604.6	3647.8	2642	3240.1	2487.4	6780.55	6441.01	5908.87	4909.88	5096.5	4842.13	5958.4	6048.8	6062.1	8373.5	8703.3	8757.7
DET0485	DET0485	ribosomal protein L24	4695.4	5199.7	5222.7	5149.7	5023.3	5324.4	4574.4	4442.8	4506.2	3059.4	2997.3	2959.2	2556.8	2589.9	2350.3	5307.6	5396.47	5316.34	4002.73	4236.7	3608.34	5231.6	5471.6	5574.7	6731.1	5653.6	5858.1
DET0486	DET0486	ribosomal protein L5	6037.5	6075.1	6134.3	5241.1	5198.6	4863	4705.3	4901.6	4754.1	3181	3092.8	3049	2800	2869.6	2624.8	6376.59	5926.26	6415.31	5001.54	5474.36	4658.76	6412	6616.9	6932.2	6674.6	6681.6	6757
DET0487	DET0487	ribosomal protein S14	5768.1	5585	6150.3	5829.1	5025.7	5474.3	5276.2	4944.6	5329.3	3453.5	3722.2	3854.9	3164.6	3334.2	2736	7329.96	7192.94	6942.6	6209.89	6225.1	5011.3	6607.5	6556.6	6754.4	5954.1	5972.3	5461.5
DET0488	DET0488	ribosomal protein S8	4971.4	5184.9	4753.1	4561.1	4379.8	4309.1	3979.9	3772.6	3822.6	2280.3	2516.4	2365.4	1703.8	1819.6	1497.1	6517.68	6430.82	6171.26	4589.01	4932.47	4029.93	5511.5	5763.4	5655.4	4471.1	4616.5	4317.7
DET0489	DET0489	50S ribosomal protein L6	6723.8	6453.3	5839.5	4773.7	5579.8	4672.2	5004.2	3785.6	4224.7	2769.9	2610.1	2827.5	2167.6	2037.5	1783.2	5973.98	6372.05	6114.42	4709.31	4716.35	3995.91	5951.2	6530.6	6248.2	4583.3	4444.3	4330.6
DET0490	DET0490	ribosomal protein L18	5502	5319.2	5567.7	5299.6	5157.9	4989.3	4467.2	4314.2	4602.2	2881.4	2728.8	2699	2358.2	2298.2	1962	6047.72	5694.31	5796.19	4481.45	4654.8	4017.33	5343.8	5542.2	5810.7	7211.2	7000	6989
DET0491	DET0491	ribosomal protein S5	6157.5	6031.1	6471	5729.4	5650.4	5146.1	4805.5	5702.2	5002	3476.4	3279.7	3262.4	2634.7	2503.9	2418.3	5787.56	6115.72	6364.33	4908.08	4925.58	4112.43	5797.4	5732.6	5920.5	5862.6	5827.6	5533.7
DET0492	DET0492	ribosomal protein L30	5374	5578	5038.8	5627	5231.9	5254.1	4542.5	4812.4	4681.6	3099.4	3203.9	3152	2369	2325.4	2034.9	5735.87	5670.06	5386.25	4569.24	4618.01	4378.47	6028.6	5960.9	6197.4	6167.3	6225	6187.7
DET0493	DET0493	ribosomal protein L15	6117.8	6408.8	6362.7	6077.9	6137.8	5640	5110.5	5577	5532.1	3593.3	3393.2	3470.7	3064.9	2960.1	2650.6	5555.59	5541.32	6224.75	4823.88	4583.53	3644.31	6433.1	6303.6	6544.7	6132.5	6010	5724.6
DET0494	DET0494	preprotein translocase SecY	3776.7	3701	3887.6	2646.2	2601.1	2408.3	2645.1	1882.1	1882.9	1267.1	1441.2	1258	1441.7	994.8	1048.9	3373.97	3290.6	4317.63	2507.16	2546.15	2052.67	3788.6	3901.9	3999.7	1975.2	2121.5	1701.1
DET0495	DET0495	adenylate kinase( EC:2.7.4.3 )	6063.5	6005.9	5949.8	6063.5	6397.1	5753	6373.7	6463.8	6532.3	6283.5	6214.2	6432.4	5548.2	5632.2	5525.9	5909.03	5768.72	6170.87	5779.14	5885.32	5941.57	6945.8	7124.4	7083.3	6754.5	6206.9	6817.4
DET0496	DET0496	methionine aminopeptidase, type I( EC:3.4.11.18 )	4957.6	5009.5	4950	5197.5	4864.6	5084.8	4946.2	5295.3	4950.7	4882.6	4737.2	4987.6	4035.6	3946.8	4113	4956.35	4851.78	4515.46	4243.7	4567.36	4777.96	5206.7	5535	5542.6	5787.4	6019.1	5748.7
DET0497	DET0497	translation initiation factor IF-1	5851.6	6717.5	6247.6	6519.1	6773.9	6039.1	6162.8	6542.6	7254	6781	6715.6	6894	5726.5	6420.7	5548.2	6631.13	6305.39	5947.66	5853.92	5598.73	5695.02	6270.7	6513.9	6613.5	8939.3	9014.6	9121
DET0498	x	ribosomal protein L36	6933.5	7311.6	7016.8	8208.3	7978.7	8577	7210.8	8687.2	8642.9	7630.9	7878.6	8410.7	7324.6	7713.5	6429.8	9314.02	8197.95	7659.12	8447.73	7918.18	8734.36	7530.9	7476.5	7828.6	12040.4	11929	11994.4
DET0499	DET0499	30S ribosomal protein S13	7544.2	7849.6	7685.1	8016.3	8189.5	8098.7	7937.2	8148.8	8323.1	7569.6	7650.7	7532.1	6152.3	6595.1	6235.7	9702.83	9093.09	8570.39	8146.37	8223.57	8647.75	7629.9	7606.5	7765.7	10223.2	10154.2	9694.3
DET0500	DET0500	30S ribosomal protein S11	5368.1	5470.6	5578.6	6308.1	6607.6	5774.6	6179.1	6462.3	6956.3	6079.4	6309.3	6091.1	4496.6	6467.6	4521.1	7570.12	7380.35	7326.92	7386.84	7250.39	7567.02	5251.7	5745.1	5457.9	8159	8157.1	8276.5
DET0501	DET0501	30S ribosomal protein S4	5863.2	6048.3	6404.5	7102.8	6705.3	6491.8	6774.8	7119.9	7345.9	6573.8	6699.5	6374.8	5372.3	5748.3	5389.4	8502.63	7954.01	7252.75	7379.47	7701.71	7588.3	6302.5	6281.5	6482.5	6800.4	8010.4	7299.8
DET0502	DET0502	DNA-directed RNA polymerase alpha subunit( EC:2.7.7.6 )	5514	5873.3	5728.3	6585.5	6551.6	6243	5623.9	6337	6675	5702.6	5264.3	5580.7	3578.8	5125.4	3747.4	7513.35	7143.86	7249.28	6388.05	6960.71	7338.82	5531.1	5633.9	5684.4	8785.6	8875.3	8764.6
DET0503	DET0503	ribosomal protein L17	5405.6	5696.6	5588.2	5169.2	5132.1	4960.7	5245.3	4939.4	4911.1	4103.7	4323.6	4176.8	4174.9	3189.9	3587.1	5932.21	5800.51	5968.86	5204.81	5289.7	5204.09	5380.5	5501	5609.2	4576.7	4189.6	3988.2
DET0504	DET0504	tRNA pseudouridine synthase A( EC:4.2.1.70 )	5547.4	5141.3	5354.5	5023.2	4719.6	4624.6	4264.1	4570.7	4675.2	3463.5	3421.2	3492.6	2698.2	2724.9	2464.7	5479.11	5353.71	5504.8	5268.39	4931.46	4171.97	4779.8	5020.6	5210.4	5529.8	5622.8	5105.1
DET0505	DET0505	50S ribosomal protein L13	6792.6	7259	7021	8567.6	8065.8	8381	7108	8377	8353.6	7216.6	7171	7325.7	6621.8	6461.9	5984.8	8469.21	7744.54	7407.38	7558.82	7777.92	7554.44	6698.3	6807.9	7042.1	9757	9660.5	9363
DET0506	DET0506	ribosomal protein S9	7037.5	8058.2	8073.2	8690.3	8796.2	8707.2	8268.3	9020.8	8705.5	8046.6	8368.4	8344	5505	7725.1	7141	9468.52	9049.62	8513.5	9020.25	8946.29	9273.16	6412.6	6278.9	6579.4	9555.9	9241.9	9202.3
DET0509	DET0509	hypothetical protein	3761.6	3651.8	3551.8	3046.3	3127.1	2955.5	2699.4	2698.3	2618.5	2063.4	1962.6	2033.5	1631.8	1818.2	1661.3	2740.34	2921.62	2969.97	2572.65	2563.37	2448.85	4397.8	4196	4585.9	3202.5	3149	3304.7
DET0510	DET0510	phosphoglucomutase/phosphomannomutase family protein	3433.6	3407.6	3397	2552.6	2404	2412.5	2294.1	2000.5	2031.8	1488	1579.8	1468.8	1328.2	1215.6	1196.4	2482.42	2593.53	2840.45	2277.58	2456.57	2214.55	4002.9	4054.2	4257.7	2354.1	2562.5	2479.9
DET0511	x	hypothetical protein	6144.3	6262.8	5784.8	6833.7	6413.2	7102.8	5656.5	7111.4	7209.3	6381.1	6495.8	6804.6	5315.1	6229.7	5672.1	8509.08	7267.74	6364.49	8534.23	8798.6	9087.75	7439.7	7292.7	7332.8	10152.5	9824.9	10742.1
DET0512	DET0512	S-adenosylmethionine synthetase( EC:2.5.1.6 )	7207.1	7426.3	7589.4	7265	7106.7	6963.3	6382.4	6708.6	6578.2	5166	4881.7	5020.1	4715.8	4636.8	4205.1	7434.77	7236.42	7427.63	7382.25	7625.25	7003.52	8102.3	7948.8	8484.6	9040.2	8650.5	9238.4
DET0513	DET0513	S-adenosyl-L-homocysteine hydrolase( EC:3.3.1.1 )	6581.1	6588.7	6720.2	7065.2	6393.4	6676.9	4877.6	5377.4	5714.3	4315.6	4286.9	4344.4	3289.1	3622.1	3049.8	6430.08	6026.1	5910.59	5824.21	6023.04	4998.93	7301.1	7469.2	7653.9	7726.1	8386.4	8227.7
DET0514	DET0514	hypothetical protein	5554.2	5576.2	6003.4	5050.2	5260.7	5007.5	3953.1	3928.9	4232.3	2572.9	2343	2552.9	1657	1949.3	1446.9	6118.26	6178.37	4761.89	5003.76	4952.53	4443.95	5626.3	5540	5669.3	6903.2	6325.6	6194.1
DET0516	DET0516	hypothetical protein	3559.4	3738	3624.7	3318.5	3315	3094.4	2806.6	2758.9	2781.9	2101.9	2134	2115.8	1645.7	1729.5	1620.9	3863.72	3754.45	3862.77	3568.89	3519.16	3354.84	4032	4209.2	4182.1	2982.2	3157.4	2997.1
DET0517	DET0517	methylthioadenosine phosphorylase( EC:2.4.2.28 )	2957.5	2888.9	3100.8	2642.9	2658.4	2325.9	2417.4	2440.5	2351.6	2070.1	1954.5	1996.2	1641.9	1734.3	1532.8	2729.64	2773.33	3164.98	2766.32	3072.03	2573.1	3072.1	3283.3	3169.6	3399.6	3499.7	3697.2
DET0518	DET0518	translation initiation factor, putative, aIF-2BI family( EC:5.3.1.23 )	2352.9	2305	2215.4	1829.9	1769.8	1928.7	1534.7	1728.6	1646.5	1388.9	1346.7	1348.8	973.8	1089.4	958.8	1695.74	1945.77	1995.94	1800.38	1728.73	1607.44	2579.7	2526.5	2546.1	2367.9	2431.8	2387.9
DET0519	x	ABC transporter, permease protein, putative	1739.4	1641.3	1701.4	1282.5	1452.8	1289.5	1142	1260.3	1175.8	1195.1	1157	1137.1	920.9	1006.8	846.4	1423.78	1378.81	1871.41	1454.69	1979.88	1385.97	1911.1	1823.3	1827.4	1345.1	1280.7	1530.1
DET0520	DET0520	daunorubicin resistance ABC transporter, ATP-binding protein, putative	1908.1	1795.7	1975.9	1327.1	1355.7	1417.9	1283.5	1439.6	1312.3	1392	1482.4	1377.8	1398.8	1138.1	1257.6	1111.27	1211.18	1174.67	1423.37	1441.88	1397.95	2073.8	1998	2045.6	1756.7	1638.4	1591.2
DET0523	x	acetyltransferase, GNAT family	1552.7	1460.6	1419.3	1325.2	1490.2	1364.9	1591	1430.6	1463.3	1575.4	1520.9	1433.5	1393.7	1675.5	1375.9	1239.17	1340.07	1304.81	1339.51	1378.5	1377.3	1809	1782.2	1651.2	1266.6	1310.4	1250.9
DET0524	DET0524	PBS lyase HEAT-like repeat domain protein	2767.4	2714	2896.9	2339.9	2614.3	2348.2	2514.9	2334.3	2477.2	2516.5	2508.6	2520.2	3003.1	2799.7	2705.5	1808.11	2055.5	2208.3	2124.24	1934.32	1907.33	2913.4	2949.7	2942.9	2011.9	2098.3	1843.4
DET0525	DET0525	hypothetical protein	2127.2	2053.4	2238.8	1719.1	1871.8	1685.5	1905.5	1904.8	1838.2	2008.8	2103.5	1970	2205.9	2133.4	2067	1630.38	1858.66	1864.83	1928.83	1977.39	2049.94	2405.6	2321.6	2440.3	2104.3	2037.4	1982.5
DET0526	DET0526	pmbA/tldD family protein	2544.5	2507.7	2476.3	2277.8	2319.9	2218.7	2295.8	2212.1	2368.9	2517.9	2556.8	2542.1	3216.8	2941.3	2803.8	2533.72	2335.48	2726.35	3119.58	3348.21	3099.4	2985.2	2757.9	2987.1	2366.9	2301.7	2250
DET0527	x	TldD/PmbA family protein	2516.5	2543	2310	2060.7	2135.5	2067.4	2059.3	2098.7	2045.6	2422	2459.6	2415.7	2795.8	2776.5	2526.3	1332.81	1557.07	1730.27	1787.44	1826.31	1810.3	2948.1	2913.3	2881.7	1242.7	1359.3	1217.6
DET0528	DET0528	phosphoglucomutase/phosphomannomutase family protein	4568.2	4377.9	4529.1	4285	4681.1	4421.4	3931.2	4079.3	4270.8	4270.8	4102.2	4228.2	4090.2	4483.3	4341.6	4798.71	4712.3	4361.13	4648.51	4679.72	4561.98	4285.8	4467.6	4215.4	4760.5	4271.8	5000.5
DET0529	DET0529	glucose-1-phosphate thymidylyltransferase( EC:2.7.7.24 )	1990	1865.3	2072.8	1355.5	1251.8	1206	1561	1277.7	1248.1	1439.9	1515.3	1536.4	1439.2	1344.8	1651.7	1184.16	1309.62	1469.69	1257.01	1582.28	1185.1	2284.4	2217.4	2429.1	1517.9	1329.1	1398
DET0530	x	glucose-1-phosphate thymidylyltransferase( EC:2.7.7.24 )	1742.3	1816.4	1826.2	1293.6	1216.6	1384.8	1127.2	1084.1	1059.7	1202.3	1237.6	1307.8	1520.6	1105	1342.8	1347.27	1382.62	1274.06	1457.85	1410.25	1470.72	2115.6	2192.6	2436.8	1185.7	1183.3	1091.7
DET0531	x	glucosamine--fructose-6-phosphate aminotransferase, isomerizing( EC:2.6.1.16 )	1466.3	1550	1416.6	1186.1	1200.2	1339.8	1213.2	1190.5	1181.9	1206.6	1278	1333.9	1283.1	1373.7	1472.6	1619.46	1465.1	1424.87	1639.89	1741.19	1905.62	1943	1979.8	2060.3	1493	1411.9	1486.1
DET0532	x	phosphatidylethanolamine-binding protein, putative	1316.7	1431.2	1304.5	1424.6	1555	1593.1	1682.3	1607.7	1697.5	2088.2	2046	2017.5	1712.3	2237.1	2101.7	1234.4	1293.72	1235.38	1655.91	1691.33	1793.4	1685.1	1600.7	1639.3	1412.1	1486.1	1352
DET0533	DET0533	HAD-superfamily hydrolase, subfamily IA	2326.5	2245	2406.5	2350.2	2348.5	2314.2	2497.8	2328.8	2270.6	2195.2	2101.1	2118.4	1648.6	1961.9	1846.4	2393.91	2274.1	2299.81	2184.28	2200.72	2109.83	2594.8	2626.2	2703.1	2591.5	2406.2	2414.4
DET0534	DET0534	diaminopimelate decarboxylase( EC:4.1.1.20 )	4872.2	4875.3	5019.6	5092	5329.8	5148.6	4950.5	5161.7	5381	5189.5	4998	5141.2	3997.4	4771	4244.9	5888.56	5899.69	5700.32	5906.18	5830.37	5671.05	4332.6	4758.6	4568.7	5878.9	5735	6001.5
DET0535	DET0535	DNA polymerase III, delta prime subunit( EC:2.7.7.7 )	1960.7	1955.3	1953.9	1931	1902.1	1802.9	1897.9	1904.6	1821	1740.2	1621.8	1560.9	1064.7	1399.8	1347.5	2407.72	2323.14	2330.28	1768.88	1940.02	1845.03	1881	1894.9	1941.5	2030.3	1981.4	2120.3
DET0536	DET0536	hypothetical protein	2879.2	2724.6	2968.4	2379.5	2384.7	2268.3	2826.1	2291.3	2252.4	2151.6	2218.5	2189.6	2164.2	1698.2	1877.8	2243.29	2350.06	2557.36	2026.17	1833.6	1797.28	2763.6	2725.7	3100.9	1512.8	1701.9	1586.5
DET0537	x	HNH endonuclease domain protein	2536.9	2416.5	2573.9	2913.6	2959.7	3306.7	3401.5	2803.2	2478.3	2501.2	2449.6	2319	2305.1	2253.3	2243.2	1763.33	2312.77	2210.16	1934.46	1736.21	1706.56	3913.2	3584.3	3746.1	2185.3	2372.4	2150.4
DET0538	DET0538	ATP-binding protein, DnaC family	3409.7	3486.9	3257.9	2911.1	3165.4	2689.2	2997.2	2975.6	2893.7	2437.6	2322	2409.5	2064.2	2384.4	2055.5	2356.22	2755.7	2988.15	2754.13	2720.87	2668.98	3699.6	3739.9	3809.9	2216.8	2122.5	2122.7
DET0539	DET0539	dnaD/phage-associated domain protein	3169.3	3003.3	3114.3	2796.3	3009.9	2746.3	2619.4	2713.5	2808.6	2316.1	2398.4	2367.5	1908.9	2589.6	2177.9	3280.07	3234.08	3602.4	3158.96	3286.62	3072.55	2958.6	3054.2	3181.9	3461.2	3428	3535.3
DET0540	DET0540	replicative DNA helicase( EC:3.6.1.- )	3990.3	3872.5	3628	3919.1	3420.9	3404.8	3495.5	3318.8	3227.1	3062.3	3142	3072.5	2962.8	3373.2	2984.3	3391.35	3868.04	3573.1	3892.12	3900.13	3744.39	4023.9	4291.6	4127.9	3913.9	3592.9	3646
DET0541	DET0541	ribosomal protein L9	5047.8	4721.4	4369.6	3790.4	4458.1	4024.4	4614	4404.8	4020.5	4135.4	4439.9	3957.4	4439.9	4484.3	4636.9	3976.86	4429.39	4347.05	4608.19	4576.13	4456.92	4189.9	4582.3	4228.6	4103.1	3870	4049
DET0542	DET0542	thioredoxin-disulfide reductase( EC:1.8.1.9 )	2292.3	2272.5	2373.3	1863.1	1899.5	1818	1687.9	1662.9	1687.2	1201.3	1133.2	1047.8	1034.9	1174.5	899.4	2208.28	2411.28	2467.69	1920.05	1944.45	1484.16	2342.4	2376.1	2359.4	2288.7	2241	2243.9
DET0543	DET0543	fatty acid/phospholipid synthesis protein	3405.4	3383	3595.4	3451.6	3389.7	3239.9	2299.4	2698.9	2677.1	2376.9	2004.9	2055.5	1652.7	2150.9	1710.5	3384.63	3686.07	3572	2737.68	2801.33	2595.35	3068	3162.5	3054.5	3749.2	3553.5	3476.9
DET0545	DET0545	amidohydrolase family protein( EC:3.5.1.- )	2390.3	2323.2	2459.7	2153.3	2268.4	2009.5	2301.6	2086.4	1940.9	1701.9	1821.2	1699.1	1849.7	1623.4	1745.9	2398.72	2127.36	2570.94	1975.9	2155.46	1951.24	2837.2	2799.4	2825.9	1884.5	1910.6	1694
DET0546	DET0546	excinuclease ABC, A subunit	1706.6	1669.6	1596.4	1663.5	1758.2	1658.2	2232	2291.2	2276.3	2258.5	2265	2197.8	1696.6	1794.1	1867.7	1246.6	1279.59	1505.43	1164.05	1120.66	1225.99	1655.3	1644.7	1638.5	1319	1380.1	1313.3
DET0549	DET0549	exonuclease SbcC, putative	2438.3	2252	2297.4	2199.3	2289.8	2273.3	2266.1	2459.8	2304.8	2661.9	2580.2	2538.7	2539.8	2721.1	2752.3	1598.46	1959.45	1931.8	2227.61	1881.28	2296.63	2309.2	2233.5	2226.5	1541.1	1540.8	1568.8
DET0551	DET0551	RNA polymerase sigma factor RpoD	3478.5	3372	3536.9	3706.4	3788	3531.4	3166.7	3332.7	3478.1	2531.6	2524.3	2645.4	2596.3	2515.7	2274.1	3800.5	3920.81	4313.56	3504.02	3753.24	3209.27	3622.9	3706.6	3626.6	5188.1	4800.3	5130
DET0553	DET0553	deoxyguanosinetriphosphate triphosphohydrolase-like protein	2914.1	2711.7	2757	2419.6	2411.5	2443.9	1847.5	1892.5	2018.7	1360	1397.5	1269.7	1097.8	1277.6	1111.4	2415.55	2640.08	2496.44	2119.66	2021.92	1673.42	3303.4	3252.2	3238.8	3635.5	3542.3	3538.1
DET0554	DET0554	phosphoenolpyruvate synthase( EC:2.7.9.2 )	6586.2	6613.7	6957.8	7100.2	6875.8	7124.7	5747.2	6177.9	6328.1	4424.9	4273.3	4546.1	4015.7	4548.9	3926.7	7604.09	7524.52	7548.85	6399.99	6706.12	5932.4	6635.7	6796	6923	8161.4	7798.1	8521.1
DET0555	x	hypothetical protein	4554.2	4591.7	4600.5	5723.9	5551.8	5827.1	5182.7	5926.9	5868	5755.5	5764.7	5962.9	6022.1	5900.4	6015.7	5465.4	5241.63	4903.85	5353.37	5146.95	5934.79	4640.4	4754	4847.9	5485.1	5620.3	5941.5
DET0557	x	hypothetical protein	4220.5	4424.9	4367.8	4220.3	4063.8	4243.4	4050.6	3382.6	3288.3	3302.1	3567.5	3352.6	3131	2577.6	3052	5248.2	4911.21	4419.08	4263.03	4352.88	4098.44	4710.1	4879.2	4913.4	5586.9	5550.1	5783.6
DET0558	x	ATP synthase F0, A subunit( EC:3.6.3.14 )	5420.7	5447	5508.4	4632	4766	4707.8	4135.5	3572.6	3782	2936.8	2772.4	2805.7	2624.8	2362	2705.4	5934.24	5582.76	5806.83	4869.27	4718.65	3804.89	5317.6	5349.5	5562.2	6477.8	6143.4	6384.6
DET0559	x	ATP synthase F0, C subunit( EC:3.6.3.14 )	5773.4	6112.2	5941.9	7335.8	6205.8	7331.7	5756.3	5881.8	5969.7	4335	4240.7	4654.7	4329.7	4089	3723.8	7683.16	6834.27	6331.2	7258.15	7305.09	6752.77	6181.4	6100.6	6228.6	9850	9957.7	10122.7
DET0560	DET0560	ATP synthase F0, B subunit( EC:3.6.3.14 )	7637.3	8221.2	7999.7	9362	8798.2	9156.9	6451.8	7829.5	7897.5	5282	4920.7	5189.3	4387.6	5362.7	4028.8	10091.6	8887.2	8886.88	8385.85	8414	7531.86	8272.6	8111.1	8723.5	14301.1	13859.5	14858.1
DET0561	DET0561	ATP synthase F1, delta subunit( EC:3.6.3.14 )	6905.3	6977	7180.3	7447	7193.1	7021.6	5548.1	5836.1	5692.2	3379.2	3052.7	3327.1	3191.4	2800.9	2353.9	9584.14	8151.73	8074.81	8672	8373.76	6944.37	6646.5	6721.6	6798.9	12250.7	10464.5	12588.5
DET0562	DET0562	ATP synthase subunit A( EC:3.6.3.14 )	6478.2	6352.5	6489.3	6395.4	5762.6	5967.7	4577.6	5313.2	5341.5	3664.7	3180.9	3104	2729.4	2902.7	2438.6	7457.53	6520.55	6551.04	6408.88	6220.87	4224.17	6132	6392	6475.6	7805.2	7531.9	7473.5
DET0563	DET0563	ATP synthase F1, gamma subunit( EC:3.6.3.14 )	6694.2	6459.1	6924.5	5495.1	5490.6	5340.3	4225	3937.7	4186.4	2654	2387.3	2453.1	2406.6	2630	1956.2	6883.55	6702.96	7233.93	4888.72	5701.86	4154.84	5727.5	5522.1	5443.5	6673.3	6931.4	6291.8
DET0564	DET0564	ATP synthase subunit B( EC:3.6.3.14 )	5619.9	5515.4	5995.7	5766.5	5046.9	5466.5	4389.9	3927.3	3809.8	2941.7	2886.9	2740.1	2445.5	2175.6	2103.3	6865.59	6367.32	6392.44	5326.27	5395.6	4477.58	5952.8	5790	6183.2	5764.1	5690.8	5754.6
DET0565	DET0565	ATP synthase F1, epsilon subunit( EC:3.6.3.14 )	4000.1	4356.2	4171.1	4018.8	3858.7	3879.5	3249.4	2530.8	2807.9	1530.9	1457.4	1546.3	984.9	1376.4	933.8	5822.34	5340.03	5536.11	3693.51	3711.36	3200.44	4210.5	4256.5	4267.5	6943.4	7053.5	6995.8
DET0566	DET0566	16S rRNA processing protein RimM	2318.6	2241.5	2182	1917.2	1895	1784.7	2130.3	1770.9	1633.1	1485.2	1504.6	1283.6	1235.3	999.9	1026.1	1718.07	1811.21	1995.59	1485.47	1297.93	1154.59	2339.6	2309	2157.4	1217.3	1283.4	1043
DET0567	DET0567	hypothetical protein	6309.9	6497.4	6851.7	7288.8	7447.8	7863.4	6816.6	7481.2	7188.1	6306.5	6021.6	6087.2	5074.2	5025.8	4387.1	7520.26	6807.08	6701.2	6097.07	5968.01	5798.19	7694	7121.8	7706.8	10394.3	10752.4	10749
DET0568	DET0568	ribosomal protein S16	7299	7492.2	7505.9	7967	7934.9	7733.2	8200.3	8452.9	8183.8	7054.6	7183.8	6559.5	6737.9	6621.6	6508.7	8875.79	8181	8351.03	8442.14	8143.33	8126.95	7481.4	7512.2	7837	9262.3	9718.2	9733.2
DET0570	DET0570	peptide chain release factor 2, programmed frameshift	2265	2080.2	2149	1671.2	1892	1850.8	2160.7	2119.9	2093.4	2872.4	2934.1	2885.2	3581.5	3271.3	3469.3	2047.94	2152.67	2011.12	2266.95	2363.41	2847.18	2061.7	1930.4	1800.6	1405.8	1155.5	1276.4
DET0571	x	hypothetical protein	1567.5	1559.4	1463.6	1290.7	1386.9	1281.8	1422.8	1400.2	1429.4	1497.5	1483.1	1449.5	1423.4	1685.5	1535.7	1653.49	1751.13	1578.1	1713.34	1716.44	1977.52	1330.8	1257.2	1291.5	1033.7	1076.3	1036.3
DET0572	x	DNA repair protein, RadC family	1655.9	1767.6	1579.5	1636.5	1383	1536.8	1618	1691.6	1558	1428	1381.1	1438.3	1327.2	1499.3	1412.5	1614.86	1722.96	1521.85	1904.32	1877.1	1970.35	1841.2	1782.6	1830.6	1533.5	1540	1491.2
DET0573	x	oligopeptide-binding protein, putative	1851.3	1862.2	1848.1	1393.4	1430.4	1399.2	1562.9	1411.1	1448.4	1435.2	1345.1	1288.7	1444.1	1491.2	1373.5	1585.55	1868.98	1853.88	1553.65	1725.26	1800.64	1729.3	1773.8	1661.4	1070.3	1088.2	1066.5
DET0574	x	hypothetical protein	1981.6	2014.8	2308.5	1938.8	1628.3	2204.1	2541.5	2030.9	1663.3	2087.5	3083.9	1965.4	3284.4	2238.2	3486.4	1771.9	1794.12	1962.62	2390.29	1684.8	2082.63	5886.8	5908.6	5558.3	5156.1	5201.1	5851.4
DET0577	DET0577	seryl-tRNA synthetase( EC:6.1.1.11 )	3267.1	3038.4	2973.4	2812.5	2615.4	2890.5	2421.4	2471.3	2530.6	2289.6	2276.8	2254.5	2267.6	2116.8	2036.9	2503.82	2617.53	2341.83	2160.01	2262.66	2244.75	3326.8	3301.2	3432.6	2915.5	3037.7	2893
DET0578	DET0578	lysyl-tRNA synthetase( EC:6.1.1.6 )	4315.5	4109.9	4236.6	3506.3	3681.7	3374.5	3275.9	3166.3	3028.2	3215.4	2965.9	2861.5	2946.9	2893.6	2895.1	3248.45	3807.27	4583.59	3267.54	3384.95	3004.25	3914.8	3767.9	3955.3	3018	2908.3	2926.3
DET0580	x	recombination protein RecO	1876.2	1934.6	1785	1697	1565.7	1759.6	1504.9	1453.5	1544.9	1267.4	1306.2	1321	1087.6	1142	1120.2	2052.94	2052.05	1683.57	1527.52	1576.65	1611.17	2025.6	2069.6	1997.1	2202.4	2029.5	2054.9
DET0581	DET0581	hypothetical protein	2132.1	2177.3	2036.9	1671	1675.2	1664.4	1714.8	1504.4	1596.5	1373.4	1330.1	1341.8	1364.6	1387.8	1299.4	1968.55	1878.36	1947.77	1938.73	2006.56	2192.31	2609.2	2673.9	2690.4	2062.6	2046.1	2055.5
DET0583	DET0583	recombination protein RecR	3839.1	4046.4	4148.1	3459.5	3403	3223.4	3150	2840.7	2577	2146.9	2023.3	1844.9	2477.5	1886.3	1807.7	3144.61	3331.5	3630.59	2683.78	2528.12	2413.34	4423	4351.4	4585.4	2756.2	2923.8	2545.7
DET0584	DET0584	hypothetical protein	5730	5810.1	5522.3	5737	5659	6240	5162.2	5400.4	5331.5	3559	3782.5	3694.7	3536.8	3414.8	3019.2	6524.89	5731.37	5524.25	5461.89	5197.62	5495.72	5933.7	6063.9	6201.8	9192.5	8865.4	9309.4
DET0585	DET0585	DNA polymerase III, gamma and tau subunits, putative	4716	4641.4	4715.9	4620	4856.3	4308.3	3939.8	4163	3930.1	3053.8	2758.2	2933.2	2425.5	3101.3	2623.1	4353	4648.83	5103.49	3806.5	3873.47	3289.25	4751	5096.9	4845.8	4132.1	4206.5	3997.2
DET0587	DET0587	hypothetical protein	4836	5050	5172.6	3887.1	3912.2	4344.7	3769.6	4075.1	4164.5	5159.9	5287.8	5431.8	5609.4	5869.2	5974.1	5339.76	5058.97	5957.12	6235.87	6377.64	6875.41	3305.7	3578.5	3486.6	5802	5845.9	5961.7
DET0588	DET0588	hypothetical protein	4492.5	4580.9	4600.9	3092.6	3047.4	3303.1	3195.2	3254.3	3095.8	4883	4971.4	4855.3	5559.1	4655.9	5425.4	3762.34	4052.19	4603.11	4565.71	4877.39	4752.95	2901.3	3074.5	3104	2993.3	3164.4	3087
DET0589	DET0589	GTPase domain, tubulin/FtsZ family protein	5576	5413.5	5829.1	5957.1	6036.7	5971.2	5571.7	5687.2	5566.3	5040.8	4990.8	5105.4	5408.3	5163.1	5402.7	7082.11	6918.55	6508.12	8804	7885.61	6277.83	5577.4	5742.8	5938.7	8478	7744.5	8739
DET0590	DET0590	glyceraldehyde-3-phosphate dehydrogenase, type I( EC:1.2.1.-,EC:1.2.1.12 )	5990.7	5949	6488.8	6462.2	6006.9	6205.8	4986.8	5366.3	5103	4603.2	4300.2	4749.7	4640.4	4843.3	4939.1	6127.46	6608.18	6774.5	7075.39	6922	5675.54	7047.1	7036	7590	5725.9	6107.1	5849.7
DET0593	DET0593	enolase( EC:4.2.1.11 )	4293.4	4289.7	4023	4089.4	3817.2	3955	3194.4	3335.5	3418	2644.1	2562.4	2632	2166.7	2300.9	2093.2	4689.27	4570.35	4511.35	3100.85	3213.53	3027.33	4874.9	5027	5187.1	5715.6	6059.5	6085.2
DET0594	DET0594	conserved hypothetical protein TIGR00725	3823.6	3609.1	3675.2	3277.7	3499	3238.3	3499.9	3445.6	3267.2	3286.1	3126.7	3035.3	2910.8	2665.2	2785.2	2764.61	2732.77	2995.37	2450.36	2455.51	2245.16	4167.6	4189.9	4221.8	3728.8	3480.1	3685.7
DET0595	x	peptidyl-tRNA hydrolase( EC:3.1.1.29 )	1996.4	2098.4	1994.4	1703.5	1604.2	1602.6	1943.6	1434.6	1397.2	1344.1	1342.4	1209.2	1162.6	1118.4	1035.6	1937.52	1955.6	2089.46	1737.73	1767.49	1678.49	2249.6	2284.3	2438.5	1009.4	1228	1122.9
DET0596	DET0596	DNA ligase, NAD-dependent( EC:6.5.1.2 )	3043.2	2854.6	2981.5	2738.5	2690.5	2776.7	2551.7	2388	2144.3	2402.8	2411.8	2209.7	2157.6	2082.8	2194.7	2151.21	2284.85	2348.63	2226.94	1736.8	1777.32	3460.3	3340	3360.9	2442.7	2544.2	2341.7
DET0597	DET0597	hypothetical protein	4255.7	4447.6	4148.2	5332.4	5403.5	5583.3	5783.9	5578.2	5586.3	4934.9	4847	5005.1	4564.9	5207.9	4557.7	6385.84	6032.22	5751.87	6569.7	6591.6	6693.53	3919.8	4053.6	3885.4	7020.9	6955.7	6957.7
DET0599	DET0599	D-3-phosphoglycerate dehydrogenase( EC:1.1.1.95 )	7180.3	7017.5	7274.9	8038.5	8116.5	8023.4	7031.9	7160.2	7343.5	6001.1	5943	5855.5	4873.9	6377.9	5680.8	7359.7	7064.45	7638.59	7203.33	6169.39	5587.75	7497.6	6962.7	7166.8	9548.5	9195.9	9415.1
DET0600	DET0600	soluble hydrogenase, tritium exchange subunit( EC:1.12.- )	5726.1	5850.7	6220.8	7231.5	6802.3	7434.1	5518	6581.9	6532.4	5642.6	5333.6	5874.5	5625.3	6259.3	5122.5	7061.2	7106.59	7772.66	6438.23	7189.79	7099.41	5529.1	5714.9	5593.1	8128.3	8131	8162.7
DET0601	DET0601	tyrosyl-tRNA synthetase( EC:6.1.1.1 )	3010.1	2827.9	2971.1	3212.6	3208.6	3285.9	2572.2	2963	3057.7	2195.5	2157.6	2336.4	2210.4	2227.9	1892.3	3627.77	3893.84	3979.94	3058.29	2982.69	2845.86	3363.7	3290.4	3413.4	4967.4	4715.6	4748.6
DET0602	DET0602	riboflavin biosynthesis protein RibF	4656.9	4733.3	5161.1	5123.6	4981.8	5536.1	5659.7	4719.9	4849.5	4263.4	4815.8	4304	3852.1	4077.6	3855.9	6348.64	6370.08	6552.31	5588.27	5477.91	5442.98	4637.1	4781.9	4957.4	5270.7	5269.4	5025.6
DET0603	DET0603	DNA-directed RNA polymerase, beta subunit( EC:2.7.7.6 )	5662.5	5685.5	6130.9	6694.6	6892	6188.8	5710.5	6373.9	6677.9	5579.3	5399.2	5355.2	5820.7	7000.4	5543.2	7484.71	7672.26	7135.27	7592.75	7778.87	7964.25	5141.9	5124	5298.1	7996.3	7871.1	7858.1
DET0604	DET0604	DNA-directed RNA polymerase, beta' subunit( EC:2.7.7.6 )	5808.4	5935.2	5914.2	6665.2	6160.3	6492.3	5687.9	5942.4	6206.7	5131.4	5183.5	5167.1	5138.5	5560.2	5089	7366.51	7670.06	6684.74	7546.6	7634.15	8130.44	5868.9	5973.4	6118.2	5890.2	6172.8	5804
DET0606	DET0606	Holliday junction DNA helicase RuvB	2885.1	2599.1	2448	2678.8	2776.8	1961.1	2555.4	2733.4	2508.7	2274.7	2243.6	2205.6	2102.3	2260	2479.9	2541.4	2821.04	3031.2	2860.37	3024.89	2594.91	2837.4	2569.2	2584	1922	2228.9	2009.8
DET0607	x	hypothetical protein	1702.6	1745.4	1715.1	1497.5	1605	1405.9	1381.8	1289.1	1301.8	1187.5	1143	1221.1	1308	1210.6	1210.6	1447.73	1473.63	1442.54	1440.61	1343.6	1497.15	1728	1724.7	1839	1464.8	1495.8	1480.5
DET0609	DET0609	hypothetical protein	3893.5	3881.9	3631.4	4082.4	4231	4319.5	4625.2	4321.5	4265.2	4272.6	4295	4064.3	4360.6	4309	4274.4	4225.57	4023.72	4086.98	3571.27	3575.76	3890.73	3455.6	3600.8	3364.8	4530.1	4495.2	4497.4
DET0610	x	hypothetical protein	2945.4	2793.2	2948.8	2828.3	2826.1	2575.8	3228.5	2862.7	2711.9	2793.8	2789.7	2770	2766.7	2629.5	2792.3	2725.81	3185.24	3694	2562.4	2563.94	2505.74	3344.7	3217.9	3118.4	1896	1833.3	1743
DET0614	DET0614	hydrogenase, group 3, VhuG subunit, putative	4801	4865.4	4794	4740.7	4924.9	4698.5	5391.1	5047.3	5337.9	5070.8	4918.7	5130.6	5590.6	5279.9	5066.1	4589.48	4793.06	4756.28	4857.99	5233.66	4387.29	5284	5152.1	5337.5	5864.4	5893.1	5765.3
DET0615	DET0615	hydrogenase, group 3, VhuA subunit, putative	5661.4	5830.5	5826	6292.3	6144.7	6054.1	6281.6	6369.3	6401.4	6351.9	6330.9	6496	7312	6955.9	6486.3	6300.23	5955.79	6154.41	6884.77	7008.53	7189.27	5735.8	5733.2	5907.9	7146	7107.7	7031.3
DET0616	x	hydrogenase maturation protease	1321.3	1406.5	1335.2	1498.4	1648.3	1381.9	1986.8	1758.1	1815.2	1800.6	1620.3	1486.8	1478.4	1643.9	1280	1631.7	2004.97	1748.87	1735.72	1847.83	1756.63	2027.1	1994.4	1856.4	1606.8	1804.3	1599.9
DET0617	DET0617	hypothetical protein	2884.3	2952.5	2781.1	3964.8	3576.6	3675.8	3956.9	3892.3	3720.5	4260.3	4522.8	4787	4286.8	4920.2	4498.1	3450.46	3390.99	3053.34	3761.74	3631.45	4005.82	4850.4	4734.6	4958.6	4906.4	4858	5121
DET0618	x	thiol-disulfide oxidoreductase, putative	2232.5	2033.1	2212.3	1903.7	2142.3	1888.6	2329.3	1961.9	1981.5	2044.3	2203.8	2019.8	2597.1	2255.5	2428.8	1985.71	1948	2180.94	1845.2	1992.79	1896.97	2788.6	2737	2884.1	1607.6	1632.9	1558.3
DET0619	x	cytochrome c-type biogenesis protein CcdA	919.1	859.1	843.6	961.5	998.4	1085.5	1156.5	999.1	960.9	1168	1178.3	1158.1	1361.9	1374.4	1402.5	1082.37	1045.01	1084.06	1122.13	1098.29	1353.82	1257.5	1172.9	1273.9	1078.5	1042.8	1028.6
DET0622	DET0622	radical SAM domain protein	4994.5	4933.6	5120.2	5807.3	6139.4	6031.7	6939	6489.4	6558.9	6817.8	6713.5	6645.2	7257.1	7408.9	7459.4	7272.05	6466.68	6915.09	8128.31	8662.8	8946.21	6009.3	6234	6204.5	5742.4	5396.4	5673.1
DET0623	DET0623	ribonucleotide reductase( EC:1.17.4.1 )	2373.4	2143.9	2277.1	2553.1	2529.2	2782.1	3191.5	2959.9	2964.6	2849.8	3022.2	2875.2	3239.6	2586.2	2660.1	2820.57	2660.53	2562.63	3477.62	3379.96	3487.03	2818.5	2652.6	2862.5	1692.8	1583	1713.5
DET0624	DET0624	response regulator	4445.3	4218.9	4378.9	7109.5	6929.3	6521.9	6707	6934	7200.8	6733.8	6613.5	6903.9	7147.8	7347.1	6977.6	7017.73	6808.74	6787.89	8510.58	7860.43	8059.25	6206.9	6350.7	6300.7	9576.4	9216.4	10475.7
DET0627	x	hypothetical protein	2982.4	2674.6	2958.6	2219.5	2114.6	2269.5	2653.1	2292	2465.6	3059.1	2951.6	2886	2843.7	3110.2	2846.2	2030.91	2037.64	2055.47	2015.49	2049.63	2372.05	2248.5	2243.6	2123	1655.1	1496	1482.6
DET0628	x	radical SAM domain protein	4060.1	4035.2	3943	3873.1	3766.2	3753.8	3271.9	3010.8	3024.3	2281.1	2110.1	2162	1651.9	1844.7	1616.2	4514.52	4150.95	3918.66	2785.63	2904.53	2820.6	3483.4	3591.3	3770.4	4021.2	4527.4	4331.9
DET0630	x	transcriptional regulator, Fur family	3924.4	3906.4	4225.2	1798	1843.1	1789.1	1647.6	1423.9	1255.1	1665.6	1758.4	1643.4	1813	1315.4	1999.1	2881.34	2989.41	3147.29	3088.07	3130.31	2946.88	3420.2	3511.7	3435.1	3005.6	2953.7	3014.9
DET0631	x	cation ABC transporter, periplasmc-binding protein	3988.8	4365.8	3773.4	1470.9	1625.5	1613.9	1304.8	1199.8	1138.8	1110.5	1100.4	1072.4	1006.6	954.5	1052.3	2556.71	2488.55	2543.97	2428.62	2476.77	2051.31	3032.1	3158.9	3289.1	3362.1	2903.5	3036.8
DET0634	x	hypothetical protein	3076.4	2821.5	3147.9	2473	2254.3	2151.8	3700.6	2084	2012.6	3126.5	3679.2	3157.4	4829.5	1684.4	3627.9	1416.67	1618.32	1558.64	1868.01	1670.85	1788.36	2717.4	2477.2	2827.3	881.7	921.1	1060.1
DET0635	DET0635	hypothetical protein	4636.6	4753.8	4895.7	6224.7	6126.1	5819.2	5812.4	6329.5	6295.4	6838.3	6831.1	7149.3	6707.3	6747.5	6482.6	4643.05	5054.27	5251.95	5858.2	5940.47	5745.01	4947.6	5184	4928.9	4198.3	4188.2	4149.5
DET0636	DET0636	cell division protein FtsZ	7190.5	7349.7	7403.7	9510.2	9007.7	9504.9	8475.6	9520.4	9543.4	10170.4	9476	10358.3	9607.3	9707.3	8918.8	9389.54	8881.76	8495.46	10468.9	10553.4	11642.1	7961.1	7944.8	8331.4	11862.5	11336.5	12926.5
DET0637	DET0637	cell division protein FtsA	6277.7	6541.4	6983.7	8785.1	8208.2	8639.8	7952.5	8521.2	9035.2	9218.4	9041.8	9559.3	8845	9960.5	8939.5	9407.17	8138.92	8399.72	11097.1	10782.9	11440.7	7176.6	7330.4	7535.6	10549.7	10294.9	11026.3
DET0638	DET0638	hypothetical protein	6820.2	7438.6	7204	10670.9	8889.2	9667.9	8555.7	10005.4	9640	10463.4	10289.5	11321.5	10035.9	10604.5	10502	9290.77	8865.6	8718.46	11284.3	11606.4	11703.6	7891.9	7991.5	8137.6	11462.9	11065.6	12288.7
DET0639	DET0639	hypothetical protein	2406	2540.1	2500.3	2736.7	2675.6	2743.8	3483.3	2945	3067.7	3177.8	3247.9	3389.1	3129.6	3178.9	3528.1	3792.47	3598.24	3085.37	4407.72	4631.6	5180.19	2001.1	2078.6	2036.5	2309.7	2188.3	2314.1
DET0640	DET0640	universal stress protein family	4656.4	4707.9	5071.7	5912.3	6202.8	6082.2	5406.7	6295	6344.7	6946.1	6822.6	7048.1	7602.3	7605.7	7922	5190.42	5456.67	5445.03	6520.24	6617.87	7080.95	4878.8	4658.3	5270.1	5171.1	4814.4	5230.2
DET0641	x	cyclase, putative	6956.2	6611.3	6183	7645.4	7309.5	8584.8	7619.3	8115.8	7960.5	8513.9	8637.3	8952.4	9956.4	8596.7	8795.9	9079.26	7596.53	7166.74	8306.99	7484.6	9011.44	5055.1	4841.6	4521.8	5849.9	6465.3	5238.1
DET0642	x	ribulose-phosphate 3-epimerase, putative	6748.8	6990.8	6383.1	8048.1	7916	8089.7	8283.1	8580.8	8646.6	8536.3	8425.7	8712.8	7156.4	8533.9	7924.7	8889.8	8213.93	7658.03	7904.37	8024.2	8411.54	4819.3	4943.6	4575	6295.8	6449.8	5542.8
DET0643	DET0643	ribose-5-phosphate isomerase B	4505.3	4322.9	4252.8	4873.3	4769.1	4788.3	4713.7	3875.4	3893	3021.3	3105	3110.6	2709.9	2332.7	2420.4	5431.69	4678.93	4378.81	3858.4	3917.3	3276.38	2616.4	2791.8	2613.3	2625.8	2917.1	2336.8
DET0644	DET0644	transketolase( EC:2.2.1.1 )	6167.9	6376.1	6443.8	7921.3	7528.2	7951.9	6702.9	7403.2	7448.5	5742.3	5570.3	5822.1	4013	4876.7	4093.8	8964.58	8465.62	7618.48	6506.12	6648.78	6014.56	5249.3	5227.4	4994.6	7727.7	7866.4	6794.5
DET0645	DET0645	nitroreductase family protein	4059.9	3858.1	4088.7	4315.8	4518	4602.1	4443.8	5553.3	5503.4	6330.1	6275	6723.9	6351.6	7396.7	7127	3153.09	3795.16	4114.81	4127.57	3998.38	3892.35	2507.2	2641.4	2182	1745.2	1985.7	1527.5
DET0646	x	hypothetical protein	3054.9	3074.8	3075	2421.8	2365.8	2656.5	3029.3	3675.5	3402.3	3182.4	2866.6	3160.2	2312.3	2170.8	2365.9	2108.68	2109.75	2056.17	2566.61	2817.9	2299.94	1190	1158	803.7	983.2	1177.1	830
DET0647	x	hypothetical protein	6788	6455.9	6489.2	7850.1	7534.3	8063.2	7801	8347.7	8023.9	7887.3	8526.8	8639.1	8502.8	7509.6	7886.2	8169.22	7694.44	7055.49	8586.93	8108.58	8659.63	4585.6	5047.1	4471.9	6047.8	5677.8	5352.1
DET0648	x	hypothetical protein	4393.8	4552	4375.5	4393.8	4108	4111.5	5110.3	4518.4	4420	4905.5	4834.2	4996.5	4452.5	4187.5	4487.9	4107.04	4106.34	4337.71	3764.82	3667.44	3646.09	2645.3	2754.7	2271.4	1202.2	1459.7	1127.9
DET0650	DET0650	ABC-type cobalamin/Fe3+-siderophores transport systems, periplasmic binding protein, putative	6720.8	6942.4	7135.8	6333.7	6188.6	6251.3	8131.6	8143.2	8320.3	10461.1	10571.2	10748.4	10612	10221.5	11032.9	7587.15	7375.99	6818.79	16332.8	16331.3	17848.1	2630.9	2251.3	1560.4	3559.7	4270.7	3036.1
DET0651	x	ABC-type cobalamin/Fe3+-siderophores transport systems, permease component	3875.9	3979.9	4057.6	2860.9	2843.5	2804.8	3743.3	3324.3	3259.3	3287.2	3277.5	3153.5	3508.6	2325	3252.2	3269.04	3517.86	3696.17	9453	9545.06	10146.7	2208	2079.6	1807.3	959.4	1106.7	875
DET0652	DET0652	ABC-type cobalamin/Fe3+-siderophores transport system, ATP-binding protein	4797.3	4826.8	5067.6	4184.2	4107.5	3980.5	4493.1	4308.2	4278	4476.1	4314.3	4378.7	4620.1	3687.9	4324.4	4311.08	4282.87	4312.23	8448.94	9149.15	10339.1	2776.7	2878.5	2678.8	2108.9	2626.9	1998.4
DET0653	DET0653	hypothetical protein	3633.5	3623.7	3420.5	2605.9	2495.2	2341.4	3247.4	2412.4	2330.9	2545.3	2657.6	2464.9	3133.1	1931.8	2935.7	2165.95	2434.36	2744.4	6376.48	6240.35	6431.39	2165.2	2067.4	1964.7	1088.8	1223.7	970.3
DET0655	DET0655	histidinol-phosphate aminotransferase, putative	2571.4	2602.6	2545.9	2163.1	2070.8	2144.2	2415.3	2221.6	2155.2	2243.5	2105.7	2231.7	1915.2	1901.4	2052.3	2906.09	3430.58	3104.4	6085.69	5933.11	6330.55	1321.1	1277.8	1254.1	1353	1331.3	1220.7
DET0657	DET0657	nicotinate-nucleotide-dimethylbenzimidazole phosphoribosyltransferase( EC:2.4.2.21 )	7563.6	7620.4	8471	8927.1	8773.9	8487.1	8242.5	9667.8	10389.6	10813.9	10958	11175.5	12991.5	13439.5	12135.1	9835.62	8774.11	8472.09	12275.9	12913.1	12420.3	2270.6	2171.7	1652.9	12275.4	11811.2	11110.8
DET0658	x	cobalamin 5'-phosphate synthase	7582	8019.9	7699.3	8863.5	8006.8	8692.3	9279.1	9968	9571.5	11659	11571.6	12628.9	13041.5	13109.6	12810.6	10453.6	9112.38	8743.2	13530.5	13756.7	13372.8	3891.7	3410.9	3081.9	8910.9	9366.8	8115.7
DET0659	x	alpha-ribazole-5-phosphate phosphatase, putative	6054.5	6434.6	6389.5	6178.7	5856.1	6026.1	6608.3	6785.3	7173.3	8401.8	8514.1	8817.6	9016.5	9199.7	9023.4	7836.91	7424.15	6912.55	10687.8	10530.2	8851.43	2521.8	2511.6	2042.6	5905.1	6276.4	5088.2
DET0660	DET0660	cobinamide kinase/cobinamide phosphate guanylyltransferase	4630.1	4496	4685.9	4275.2	4097.8	4356.5	5049.6	5191.5	4991.6	5817.1	5882.4	6166.6	6078.6	6227.8	6419.8	5328.8	5237.23	4765.39	8157.01	8137.77	6387.84	1786.8	1834.7	1454.2	3214.6	3462.3	2653.5
DET0661	DET0661	thioredoxin	8201.6	8229.1	8605.4	11050.5	11053.8	11151.4	10896.6	11909.2	12386	13241.7	13181	13755.3	15656.2	15868.9	14303.2	9829.45	8714.79	8354.18	11583.7	10903.3	11944.9	7655	7691.5	7238.1	10317.7	10360.2	9855.2
DET0662	DET0662	sensor histidine kinase	5030.6	5318.2	5077.2	5519.4	5224	5450	5401	6029.1	5873.3	5955.5	5763.4	6215.3	5901.5	6248.6	6233.9	6480.86	5804.1	5456.55	5464.41	5183.57	5271.42	3724.7	3722.4	3290.6	3642.6	3918.7	3019
DET0663	DET0663	DNA-binding response regulator, LuxR family	6489.8	6994.9	6725.9	8025.2	8127.1	8357.1	8017	9466.8	9452.7	10457.5	10332.7	10917.9	10896.9	12244.5	11679.4	8206.93	7661.65	7775.44	9513.32	9363.23	9838.61	5279.5	5402.9	4922.4	8231.4	8768.3	8039.2
DET0664	DET0664	hypothetical protein	5517.8	5424.3	5511	6075.1	5164.7	6003	5077.5	5807.5	5771.9	4402.7	4533.3	4784.8	4575.3	4296.8	4007	5897.88	6025.35	5418.82	4893.51	4818.75	4626.42	4224.1	4269.2	3997.6	4955.3	5707.7	4346.7
DET0665	DET0665	acetyl-CoA decarbonylase/synthase complex subunit gamma	6200.5	6369.5	6456.8	7675.1	7092	7570.4	6260.9	6931.3	7189	5641	5755.1	5631.9	5406.6	5191.7	4830.3	8112.56	7667.22	7560.26	6879.7	6795.78	6320.67	4733.4	4931.8	4580.4	6286.9	6336.6	5363.7
DET0666	DET0666	acetyl-CoA decarbonylase/synthase complex subunit beta( EC:1.2.99.2 )	6898	6662.6	7333.1	7106.3	7356.6	7380.5	7647.5	7665.3	7931.7	7774.1	7129.5	7294.2	6269.4	7389.6	6974.5	7389.82	7271.66	7613.68	6721.99	6694.57	6594.86	5194.4	5012	4612.6	4911.7	5393.5	4297.2
DET0667	DET0667	acetyl-CoA decarbonylase/synthase complex subunit delta	6531.7	6435.3	6692.7	7408.1	7276.2	7430.9	6951.8	7625.9	7713.8	7028.9	6968.8	6979.4	6259.1	7423.1	6570.2	6952.45	7033.79	7070.77	6018.13	5952.18	5980.85	5100.9	5007.2	4771.1	5184.3	5603.1	4323.7
DET0668	DET0668	methylenetetrahydrofolate dehydrogenase/methenyltetrahydrofolate cyclohydrolase( EC:1.5.1.5 )	5746.9	5901.4	5819.3	7616.1	6884	6812.3	6153.2	7150.3	7068.9	5982.7	6114.5	6308.3	6015.5	6473.7	6049.3	7687.66	7234.54	7039.3	6927.4	6613.21	6571.97	4406.7	4558.9	4159.7	5624.5	5824	4514.3
DET0669	DET0669	carbon monoxide dehydrogenase nickel-insertion accessory protein	6165.5	6349.6	6255	6555.3	6485.4	6303.1	5907.2	6787.2	6902.5	5853.3	6056.3	6017.7	5582.2	6035.4	5387.7	6532.39	6479.97	6414.36	5812.07	5934.2	5673.09	4415.7	4536.4	4127.3	6696	7079.5	5864.4
DET0670	DET0670	iron-sulfur cluster binding protein	6313.4	6030	5733.7	6774.9	7117.4	6740.7	6557.8	7401.1	7504.4	6954.4	6537.8	6954.1	6755.2	7899.6	7236.3	7793.56	7435.57	8059.32	7200.12	7048.16	6578.96	4986	5212.3	4656.7	5989.6	6393.5	5448.5
DET0671	DET0671	formate--tetrahydrofolate ligase( EC:6.3.4.3 )	4243.7	4008.9	4149.6	4453.7	4425.3	4352.7	4403	4207.7	4341.5	4006.9	3927.6	3780	3661.6	3506.6	3563.4	4609.46	5014.31	5191.04	3890.31	3978.6	3527.24	2222.8	2258	1967.3	1207.3	1396.5	980.1
DET0672	x	hypothetical protein	3953.3	4196.3	4290.6	4587.1	4504.4	4277.9	5435.9	5244.8	4952.6	6378.5	6288.6	6628.9	6986.8	6898.4	7137.9	4104.23	4840.26	4254.53	4178.3	4141.78	4337.01	2835.6	2854.8	2527.1	2001.9	2297.3	1728.2
DET0673	x	hypothetical protein	4484.5	4409.4	4487.7	5012.9	5145.5	5302	6191.5	6082	6277.5	6648.8	6846.7	6782.4	7109.1	7059.3	7086.5	4976.95	5325.69	5275.41	5355.33	5320.17	6089.54	2866.4	2984.4	2545.1	2499.8	2623.8	2145.5
DET0674	x	universal stress protein family	8230.5	8687.6	8485.4	10000.2	9327.5	10173.3	9419.3	10043.8	10022.4	10987.2	11254.6	10976.1	11164.5	11432.2	11060.1	10351.7	9531.13	8767.02	10902.6	10287.5	11365.7	6963.1	6965.8	7284.4	9713.6	10110.1	8985.5
DET0708	DET0708	aspartyl-tRNA synthetase( EC:6.1.1.12 )	3095.5	3000.1	3075	2533.9	2458	2297.3	2149.4	1827.4	1888.1	1271.5	1253.7	1189.8	1202.5	1113.8	1095.8	2713.87	2965.77	3091.13	1670.08	1935.51	1685.99	3307.9	3457.5	3491.6	2503	2433.1	2400.5
DET0709	DET0709	trigger factor( EC:5.2.1.8 )	5840.3	5504.4	5790.1	5517.7	5713.9	5403.4	4641.9	5080.2	5785.9	4384.3	4386.7	4657.4	3452.3	4973.2	3291.2	5952.11	6434.61	6922.04	5614.61	5839.28	4957.32	5895.6	6076.6	6041.4	7023	6890.4	7578.8
DET0710	DET0710	ATP-dependent Clp protease, proteolytic subunit ClpP( EC:3.4.21.92 )	6505.4	6597.9	6607.5	6338.6	6232	6233.3	6110.2	6391.6	5925.3	5806.6	5901.5	6052.6	6092.8	5462.7	5742.5	5666.22	5534.07	5454.4	5580.91	5240.44	4822.26	6846.2	6952.5	7104.6	7482.1	7791.6	7350.9
DET0711	DET0711	carbohydrate kinase, PfkB family	2711.7	2591.9	2602.5	1876.6	1856.2	1759.4	1601	1356.4	1448.9	1329.2	1151.5	1162.9	1445.9	1371.5	1197.8	2379.61	3013.75	2793.95	1584.26	1700.55	1850.82	2838.8	2837.1	2950.2	2349.7	2170.7	2292.2
DET0713	DET0713	PHP domain protein	2830.6	2703.9	2720.9	2017.4	2034.2	1927.1	1600.4	1540	1481.7	1217.8	1286.9	1245.5	1566.6	1613.1	1340.4	2332.13	2260.55	2554.41	1518.29	1576.18	1382.29	3177.1	3364.1	3316.7	2510.4	2327.8	2646.9
DET0714	DET0714	translation elongation factor P	2759	2538.3	2491.7	1802.8	1779.9	1778.8	1486.7	1348.7	1281.8	1326.4	1379.8	1233.6	1482.5	1346.7	1587.2	1447.2	1702.63	1916.59	1241.42	1035.47	970.925	3370.3	3390.8	3623.1	1380.8	1355.7	1378.1
DET0716	x	tyrosine recombinase XerC	3715.9	3587.3	3500.5	3054.8	2740	2757	2346	2193.7	2092.3	1744.7	1611.2	1606.1	1819.6	1618	1618.4	3251.73	3332.2	3407.16	2554.83	2543.64	2354.09	3731.3	3877.6	3798.7	2099.9	2091.8	1695.4
DET0717	DET0717	DNA topoisomerase I( EC:5.99.1.2 )	3495.7	3469.2	3312.8	2749.8	2880	2842	2251.6	2428.1	2416.1	2016.1	1847.7	1687.5	1751.1	1956.3	1929.8	3526.09	3507.37	3658.57	2889.54	2877.2	2516.63	3778.8	3760	4006.9	3590.4	3352.6	3819.9
DET0718	x	DNA processing protein DprA, putative	2854.8	2804.2	2457.3	2286.5	2092.6	2286.4	1728.4	1915	1910.1	1656.2	1508.5	1710.5	1600.6	1857	1690.7	2470.63	2341.33	2377.28	1785.41	2002.45	2125.92	3652.9	3706.3	3854.9	2760.2	2721.9	2624.5
DET0719	x	hypothetical protein	1670.4	1813.9	2112.8	2291.2	1827.2	2139	1872.7	2140.5	1731.8	2710.7	3655.1	2777.6	3721.2	3600.5	4817.4	1330.06	1740.38	1990.63	2460.08	2064.74	1738.51	5443.3	5712.5	5163.9	2809	2888.6	3315
DET0720	x	hypothetical protein	3732.5	3822.3	4015.3	4417.4	4782.8	4869.8	4307.3	4732.4	4821.3	4501	4900	4224.2	4301.9	5204.6	5303.6	4887.45	4651.55	5012.65	4982.8	4444.48	4930.54	5298	5473.4	5344.9	6940.7	6786.8	8071.1
DET0722	x	sodium/hydrogen exchanger family protein	2559.6	2680.7	2903.3	2197.6	2268.9	2133.1	2650.6	1953.8	1924	1667.2	1587.5	1462	1398	1281.4	1123.1	3174.3	3412.91	3466.41	2160.94	2331.28	2054.92	3472.4	3450.7	3639.3	2111.8	2117.2	2086.8
DET0723	x	hypothetical protein	4479	4516.4	4814.9	4388.7	4218.2	3876.5	4359.6	4280.8	3739.3	3789.2	4288.2	3668.4	4414.8	3329.4	4560.6	2474.31	2941.67	3511.61	2268.35	2304.71	2106.49	7540.2	7183.1	7167.2	1196	1766.7	1228.9
DET0724	DET0724	pyruvic-ferredoxin oxidoreductase, gamma subunit( EC:1.2.7.1 )	5154.8	5287.6	5599.1	5897	5766.4	5503.4	5148.3	5445	5435.1	4880.2	4846.6	4669.7	4681	4671.4	3942.5	6762.34	7141.9	7766.12	6489.33	5895.28	6384.47	4682.5	4681.9	4540.4	4972.3	5058	4363.6
DET0725	x	pyruvic-ferredoxin oxidoreductase, delta subunit( EC:1.2.7.1 )	4936.9	5296	5002.4	5700	5157	5548.9	5152.7	4935.7	4925.8	4121	4290	4208.9	3928.3	3618.1	3328.7	5698.74	5281.38	4851.96	5059.34	5096.68	5189.25	5313.4	5372.4	5305.9	5143.6	5097	4886
DET0726	DET0726	pyruvic-ferredoxin oxidoreductase, alpha subunit( EC:1.2.7.1 )	4153.1	4329.7	4323.1	5234.9	4799.4	4811.6	4386.9	4518.5	4409.9	3640.5	3809.4	3615.6	3378.5	3186.5	2863.7	5757	5357.34	5273	4929.57	5085.13	4693.9	4310.2	4221	4354.6	3940.6	4172.7	3787.2
DET0727	DET0727	pyruvic-ferredoxin oxidoreductase, beta subunit( EC:1.2.7.1 )	5192.2	5739.4	5624.4	6451.6	6153	6160.8	5489	5979.9	6007.2	4861.2	4720.3	4842.8	3954	4586	3623.5	6962.37	7474.37	7101.02	7435.86	7897.13	7165.8	6158.1	6048.1	5966.5	7881	7759.6	7661.2
DET0728	DET0728	[Fe] hydrogenase, HymA subunit, putative	4497.5	4507.4	4766.8	4934.5	4886.1	4858	4628.9	4321.7	4380.2	3326.5	3545.9	3263.3	2813.5	2574.2	2582.8	4448.87	4792.41	4795.74	4242.98	3987.25	3554.73	4358.1	4453.5	4231.4	3958.9	4163.5	3836.8
DET0729	DET0729	[Fe] hydrogenase, HymB subunit, putative	5065	4849	4971.8	5254.7	5186.9	5293.6	4500.2	5074.8	5015	3876.9	3899.9	3892	3419.1	3631.9	2882.5	5576.55	5281.52	5223.92	5186.96	5197.97	4943.09	4695.4	4797.6	4723.7	6560.5	6219.1	6346.6
DET0730	DET0730	[Fe] hydrogenase, HymC subunit, putative	5202.2	5229.4	5380.3	5901.4	5536	5663.9	5249.6	5409.5	5573.7	4010.4	3924.3	4205.9	3089.6	3272.9	2716.6	6979.26	6424.81	6246.94	5676.86	6525.04	6005.08	5261.8	5305.4	5380.9	7647.2	7662.2	7292.4
DET0733	x	hypothetical protein	3206.5	3503.2	3623.3	4109.1	3620	4994.2	4271.9	5297.3	4027.4	5078.3	6533.1	5362.6	5986	6212.7	7699	1519.62	1957.37	2154.03	2406.83	1854.93	2484.39	7519.2	7028.9	7722.5	5264.7	5577.9	5822.5
DET0734	DET0734	hypothetical protein	6548.8	7051.2	6695.5	7971	7842.4	8060.8	7696.5	7753.1	7952	7551.5	7813.9	7879.3	8263.2	8440.1	7896.7	8488.03	7927.85	8012.61	9176.31	9135.39	9849.11	6384.4	6527.6	6456	11285.8	10189.3	10722.6
DET0736	DET0736	oxidoreductase, short chain dehydrogenase/reductase family	3959.9	3851.4	4010.6	3354.9	3841.4	3648.5	3049.6	2766.8	2512.5	4114.5	3399.9	3666.1	4834.5	5624.7	5205.9	2839.15	3014.99	2968.96	3574.13	3359.61	3194.99	3337.1	3513	3575	4212.8	4196.9	4456.5
DET0737	DET0737	GTP-binding protein, putative	1994.9	1764.7	1784.6	1634.3	1645.9	1397.9	1359.1	1381.8	1303.2	1073.9	1173	1019.4	904.9	883.2	809.9	1912.11	2402.28	2080.76	1465	1448.55	1390.51	1698	1621.6	1614.2	1700.5	1752.2	1739
DET0738	x	hypothetical protein	1733.5	1748.3	1598.5	1789.6	1779.9	1810.8	1728.3	1604.4	1617.7	1289.2	1348.2	1244.2	881.9	1027.1	932.8	2255.83	2077.24	2063.28	1829.67	1702.14	1866.46	1944	2025.7	2079.2	2236.1	2052.1	2019
DET0739	DET0739	aspartate aminotransferase	3288.8	3187.3	3196.8	2770.2	2933.8	2916.6	2570.8	2867.7	2773.6	2378	2276.3	2337.8	2202.8	2562.5	2401	3121.97	3223.99	3472.88	2752.35	2640.77	2461.37	3206	3566	3264.5	3619.1	3518	3894.6
DET0740	DET0740	diaminopimelate epimerase( EC:5.1.1.7 )	3644.1	3749.3	3790.4	3076.7	3224.6	3269.6	3144.1	3187.2	3360	3402.6	3368.8	3397.3	3888.3	3695.4	3773.3	3178.03	3239.45	3657.31	2974.82	3171.75	3144.93	3610	3892.9	3963	3565.5	3543.5	3551.8
DET0741	DET0741	tRNA delta(2)-isopentenylpyrophosphate transferase( EC:2.5.1.8 )	2040.7	1829.4	1840.3	1211.2	1215.1	1157.9	1343	1145.4	1065	941.9	986.7	888.3	933.1	909.5	965.9	1081.32	1177.6	1213.76	839.084	889.88	1051.66	2543.8	2390	2533	1637.7	1502.8	1608.4
DET0743	DET0743	cofactor-independent phosphoglycerate mutase	5028.7	4709.4	4454.7	4351.3	4138.1	4502.1	3240.3	3707.1	3985.4	3182.2	3049.6	3137	2318.3	3300.8	2505.5	4687.55	4284.41	4519.31	3666.63	4039.47	3717.88	4822.2	4894.4	4962	5813.1	5562.6	5584
DET0744	DET0744	phosphoglycerate kinase( EC:2.7.2.3 )	3104.4	2978	2855.3	2082.5	2019.7	2093.7	1901.5	1560.7	1639.2	1366.2	1345.4	1383.8	1458	1187	1384.3	1837.08	2146.18	2294.08	1470.72	1429.39	1372.56	3033.6	3342.4	3174.5	1803.2	1766.8	1765
DET0745	DET0745	1-deoxy-D-xylulose-5-phosphate synthase( EC:2.2.1.7 )	3164.2	3380.2	3416.7	2895.8	2749.4	2757.4	2531.3	2323	2251.9	2050.9	2013.1	2086.6	1818.6	1947.5	1840.9	4041.13	4046.5	3749.68	2837.25	3206.05	3257.3	3483	3482.6	3571.8	2668.5	2310.1	2960.9
DET0747	x	hypothetical protein	4611.1	4416.8	4378	4115.5	3987.8	4885	4554.1	5511.7	4708.9	5458.3	6566.4	5845.4	7176.6	6466	7931.3	1337.59	1551.16	1980.3	2195.44	1960.01	2306.15	6555.3	6800.2	6925.6	5890.8	5929.6	6156.6
DET0748	x	hypothetical protein	5534.1	5698.2	5107.5	11093.3	9876.9	11467.7	9304.7	10658.5	9218.1	11440.3	11193.5	12183.5	12026.4	13119.7	12607.3	10698.4	8799.89	9106.94	12804.4	12282.5	14086.4	8021.8	7736.1	8110.3	16131.3	15934.8	17361
DET0750	DET0750	50S ribosomal protein L20	2726.7	3003	2804	2716.3	2735.3	2608	3360.4	2225.5	2379.5	1768.5	1944.8	1744.3	1643.2	1653.4	1570	3725.03	3640.3	3876.04	2809.57	3003.48	2506.76	3106.6	3141.9	3144.8	2524.9	2442.6	2437.9
DET0751	DET0751	ribosomal protein L35	6960	7788.7	7654.4	8918.1	8333.7	9232	8379.9	8086.5	8266.4	8322.3	8508.3	8556.9	8380.4	8323	7873.3	7771.82	7027.29	7194.38	7044.79	6841.46	7385.28	7509.1	7689	8105.3	10121.3	9848.4	10343
DET0752	DET0752	translation initiation factor IF-3	7041.7	7022.4	7104.8	8811.9	8047.9	8337.6	7424.7	8378.2	8795.6	8237.7	7832	8736.8	8236.9	9032.2	8398.5	8766.78	8339.95	7960.93	9514.57	9717.57	9820.1	7033	7349.9	7215.3	10926.8	10428.5	10809.9
DET0753	DET0753	threonyl-tRNA synthetase( EC:6.1.1.3 )	4365	4379.8	4434.3	4883.1	5116.2	4623.5	4846.7	4687.5	4906.7	4318.5	4203.7	4157.4	3940.3	4403	3533.3	6039.7	5811.43	5954.87	5946.79	6015.25	6125.46	4432.9	4677.2	4565.9	5594.8	5631.7	5437.2
DET0754	DET0754	hypothetical protein	5850.5	5657.3	5559.6	6349.4	6547.4	6461.9	5851.2	6502.1	6585.9	6769.7	6613.5	6772.9	6232.8	6900.1	6511.7	7512.06	7790.78	6883.34	9905.83	8944.61	9128.3	5914.2	5519.2	6144.6	9697	8161.3	9003.4
DET0755	DET0755	hypothetical protein	5340	5092.6	5560.3	5375.8	5924.7	5418.1	5313.9	6036.3	6392.7	6824.3	6284.9	6477.8	8582.4	8614.5	8019.7	6279.72	6220.25	6590.21	7519.95	7456.02	8482.38	3547	3599.5	3242.6	6472.7	6190	6619.1
DET0756	x	hypothetical protein	1836.3	1752.2	2083.1	1918.3	1975.1	2025	2350.8	2659	2343.2	2676.4	3195.8	2538.1	3020.8	2828.9	3502.1	1099.63	1269.38	1371.78	1584.25	1341.93	1449.06	5260	5701.5	5232.3	6234	5704	6614.3
DET0758	x	conserved hypothetical protein TIGR00044	1716.5	1518	1499.2	1503.5	1432.8	1557.4	1570.5	1461.5	1374.9	1256.3	1272.9	1278.2	1171.4	1184.6	1134.3	1770.88	1767.02	1774.36	1621.65	1550.46	1438.9	1702.9	1693.5	1754.8	1688.7	1395.4	1550.6
DET0759	DET0759	2,3-diketo-5-methylthio-1-phosphopentane phosphatase family protein	1991.9	1933.8	1821.5	1811.5	1935.3	1927.7	1800.1	1493.9	1522.7	1207.9	1173.6	1188.9	1232	1279	1096.4	1947.04	2055.18	1925.39	1518.78	1378.82	1268.74	2386.4	2408	2473.6	1681.2	1862.2	1647
DET0760	DET0760	peptide deformylase( EC:3.5.1.88 )	3796.6	3489.5	3728.9	3669.7	3773.4	3622.2	3221.1	3326.1	3415.5	2821.6	2748.1	2665.7	2654.5	3021.7	2505.2	3652.14	3762.65	3790.29	2975.63	2882.02	3005.68	4394.5	4498.3	4509.2	5298.7	5017.7	4981.3
DET0762	x	hypothetical protein	1239.8	1232.9	1219.2	1151.9	1118.4	1476	1397.9	1419.4	1430.2	1710	1635.3	1920.1	1646.1	2077	1720.5	1573.13	1589.65	1482.55	2821.62	2883.87	3139.48	1164.1	1128.9	1258.1	1921.5	1736.3	2009.2
DET0764	x	hypothetical protein	2576.2	2498.5	2391.8	2198.5	2319.3	2368.8	2487.3	2473.1	2522	2584	2774.2	2734.4	2809.1	2869.1	2891	1848.35	2102.44	2059.18	2629.86	2710.94	2793.3	2607.9	2683.1	2745.4	2829.7	2592	2805.6
DET0766	DET0766	V-type H(+)-translocating pyrophosphatase( EC:3.6.1.1 )	6129.9	6397.6	6356.1	6052.9	5769.6	5763.7	5129.1	4697.6	4789.2	2807.4	3016.4	3009.9	2415.6	2151.2	1883.2	6940.53	6627.57	6504.4	5427.69	5400.51	4088.28	5333.2	4865.4	5336.7	5670.5	5487.5	5797.2
DET0768	DET0768	hypothetical protein	2585	2471	2343.9	2487	2614.7	2904.8	2572.8	2609.5	2582.9	2842.7	3208.1	3010.2	3323.2	3249.4	2708.2	2385.07	2413.12	2022.34	2432.4	2625.17	2962.03	2010.1	2073.3	2075	2175	1927	2225.9
DET0770	DET0770	transcription elongation factor GreA	2730.9	2585.2	2848	2739.4	2842.9	2623.7	2267.2	2121.8	1981	1435.7	1436.3	1322.1	1598.5	1601.2	1383	2523.57	2725.81	2908.94	1710.44	1672.63	1658.23	3253.5	3238.6	3507.3	3305.6	3421.4	3297.1
DET0774	x	metallopeptidase, M50 family	2799.2	2548.2	2738.7	2994.5	3041.9	2910.7	2680.8	2677.7	2705.1	2329.5	2357.9	2398.7	2440.6	2230.8	2098.8	2915.7	3194.35	2871.13	2104.91	1983.82	1958.57	2983.6	2875.8	2915.6	2488.4	2523	2372.1
DET0775	DET0775	thiamine biosynthesis protein ThiC	2670.4	2764.5	2597.9	3630.7	4063.9	3500	3505.3	3551.8	3643	3179.8	2941	2943.2	2579.9	3170.1	2821.4	3366.38	3549.68	3668.9	2384.88	2390.08	2297.02	3133.3	2999.7	3148.4	3061.9	2687.9	2654.5
DET0777	DET0777	R3H domain protein	2750	2656.9	3082.6	2942.1	3107.1	2761.7	2948	2888.7	2926	3599.3	3145.8	3424.6	4376	4315.9	4382.7	3684.13	3741.04	3905.24	4614.82	4599.44	4830.63	2868.8	2781.3	2855.8	2844.8	2887.2	2947.1
DET0778	DET0778	thymidylate kinase( EC:2.7.4.9 )	1993.4	1992.8	2079.6	1823.7	1982.3	2019	2020.6	1743.8	1901.3	1951	2021.9	1904.1	2385.5	2546.4	2496.7	2092.63	1998.55	2287.45	2689.64	2688.72	2812.4	2782	2697.3	2829.3	2103.6	2343.6	2164.3
DET0779	DET0779	tRNA (5-methylaminomethyl-2-thiouridylate)-methyltransferase( EC:2.1.1.61 )	2853.7	3096.2	2804.3	2701.4	2951.5	2749.2	2682.4	2796.5	2871.7	2790.1	2743.5	2689.1	2452.8	3520.9	2871.3	3366.54	3570.92	3422.15	3297.48	3467.94	3499.05	3437.3	3430.7	3522.5	3518.6	3509.4	3589.7
DET0780	x	ribonuclease HII( EC:3.1.26.4 )	1804.2	1615	1732.7	1311.5	1355.2	1179.4	1312.1	1154	1107.2	1062.2	1058.6	989.6	1368.8	1136	1062.7	1615.6	1850	1821.56	1528.26	1605.42	1616.07	2298.6	1968.6	2194.2	1252.7	1247.8	1252
DET0781	x	conserved hypothetical protein TIGR00252	2397.3	2134.1	2352.3	1798.1	1822	1766.5	1965.2	1788.3	1738.4	1530.8	1478.1	1439.8	1486.2	1827.7	1558	2259.67	2363.83	2230.19	2204.33	2304.2	2255.37	2551.4	2589.4	2917.6	2071.6	2148	2259.8
DET0782	DET0782	ThiE-associated domain protein/thiamine-phosphate pyrophosphorylase	2648.7	2591	2574	2669.3	2709.5	2097.5	2460.5	2258.4	1944.9	2125.2	1824.1	1901.6	1549.5	2015.4	1923.7	3067.01	2949.46	3243.02	2530.94	2734.4	2687	3866.2	3804	3705.2	2222.5	2243.4	2151.8
DET0783	DET0783	translin family protein	2606.6	2689.4	2498.2	2625.1	2635.4	2632.9	1995	2248.9	2362.1	1451.2	1396	1502.4	1084.3	1553.7	1018.7	3214.3	3078.78	2713.86	2502.12	2524.49	2602.94	3030.5	2982.6	3180.1	4027.6	3906.1	4080.2
DET0784	DET0784	V-type H(+)-translocating pyrophosphatase( EC:3.6.1.1 )	2352.5	2428	2483.3	2274	2280.3	2029.6	2036.2	1777.3	1890.4	1186.9	1237.5	1299.3	1318.4	1319.7	1169.6	3561.13	3311.88	3260.18	2937.8	3085.92	3119.61	2859	3001.6	2967.7	2639.6	2464.4	2698.8
DET0787	DET0787	glycyl-tRNA synthetase( EC:6.1.1.14 )	3515.9	3499.1	3560.8	3624.9	3550.3	3458.2	3074.8	3032.6	3066.1	2582.2	2524.1	2601	2086.5	2654.8	2204.9	4583.24	4227.09	4593.57	3767.87	3916.29	3653.23	3318.5	3542.1	3774.9	4618.2	4582.2	4443.1
DET0788	DET0788	nuclease SbcCD, D subunit	2112.3	2044.2	1958.3	1655.5	1678.6	1680.7	1459.7	1465.2	1508.4	1239.6	1298	1324.9	962.4	1092.9	1075.5	1940.28	2248.15	2160.92	1470	1670.74	1587.37	2060.5	2194.5	2322.9	2346	2170.1	2117.7
DET0790	DET0790	phosphoribosyl transferase domain protein	1653	1662.7	1664.3	1674.1	1595.3	1372.7	1652.9	1443.7	1455.8	1542	1499.7	1480.6	1378.6	1449	1474.6	1460.95	1683.64	1698.45	1662.54	1574.33	1536.64	1924.2	1874.9	1829.4	1147.5	1168.2	1174.6
DET0791	DET0791	adenine deaminase( EC:3.5.4.2 )	2859.5	2799.2	2768.9	2742.9	2725.5	2655.6	2845.4	2719.6	2747.1	2800.3	2604.9	2751.6	2567.2	2903.2	2547.9	3173.99	3124.46	3400.63	3231.45	3409.86	3020.22	3099.9	3084.2	3092.8	2827.9	2615.3	2666.3
DET0792	x	hypoxanthine phosphoribosyltransferase( EC:2.4.2.8 )	1766.1	1781.1	1724.6	1982	1963	2082.2	1786.2	1986.5	2085.3	2189.5	2150.6	2125.5	2224.2	2700	2483.6	2035.54	2051.18	2426.05	2058.01	2022.17	2099.27	1937.1	1874.1	2110.7	1916.7	1902.2	1922.8
DET0793	DET0793	hypothetical protein	3970.5	3780.6	3948.5	4097	4233.2	3755.3	3964.3	4007.8	4150.8	3335.8	3171.3	3042.8	2649.9	3073.1	2814.6	4853.35	5062.38	5061.6	5397.64	5504.67	5180.09	4018.9	4326.5	3877.8	4249.2	4189	4253.3
DET0794	DET0794	ABC transporter, ATP-binding protein	3312.4	3268.7	3185.1	3513.7	3640.1	3448.5	2855.3	3471.8	3660.2	2923.8	2820.7	2768	2012.1	2816.8	2300.8	4415.93	4248.46	4500.47	4803.37	5026.03	4390.18	2929.9	2911.4	2791.4	3183.9	3285.1	2938.8
DET0800	x	hypothetical protein	5049	5101.5	5325.1	5273.6	5318.2	5494.9	5455.8	5436.4	5279.6	5815	5734.8	5723.2	7078.2	6005.8	6324.6	4704	4235.11	4166.36	4889.63	4623.34	5075.43	5008.8	4848.6	5026	5025.1	4985.5	5234.8
DET0802	x	aspartate 1-decarboxylase precursor( EC:4.1.1.11 )	1219.4	1176.8	1170.7	969.6	953.1	1040.1	1173.3	1036.5	1047.7	1164	1284.3	1178.7	1831.3	1887	1455.9	1172.85	1226.09	1082.29	1207.16	1120.98	1571.65	1890.7	1818.4	1829.4	1154.5	1210.8	1154
DET0807	x	hypothetical protein	3413.4	3405.6	3064.1	3890.9	3271.2	3779.7	3488.7	3491.6	3026	2666.7	2707.9	2728.7	2241.8	2329.9	2243	3172.3	2852.76	3072.4	2781.03	2166.79	2356.1	6916	7137.7	6964.4	5149.7	5570.6	5698.7
DET0809	x	hypothetical protein	2236	2188.6	2322.6	1493.1	1504.6	1686.5	2294.9	1520.6	1389.3	1421.9	1903.5	1340.4	1986.2	1371.7	2045.3	1303.93	1226.43	1315.45	1100.2	1037.71	1067.12	6168.7	6525.3	6274.4	2855.5	3011.7	3062.5
DET0815	DET0815	FeS assembly ATPase SufC, putative	4291.4	3965.3	4197.7	4990.6	4818.3	4906.3	3751.5	4725.5	4599.6	4077.7	3941.7	4344.2	3391.1	4122.6	3343.3	4433.04	4219.11	4276.15	4311.96	4341.04	4121.36	4306.3	4325.6	4165.3	5464.8	5290.7	5225.2
DET0816	DET0816	sufB/sufD domain protein	3724.3	3515.6	3331.7	3200.9	3361.6	3181.4	3322.2	3057.8	2930.6	2828.6	2833.2	2693.3	3229.9	2628.6	2471.7	3162.53	3619.4	3344.12	3177.01	2940.69	2926.68	3879	3983.4	3798	2807.9	2669.9	2720.9
DET0819	DET0819	thymidylate synthase, putative	2177.6	1988.9	1919.7	1575.6	1534.8	1606	1750.3	1463.4	1352.7	1292.3	1419.1	1299.2	1512.8	1229.6	1340	1210.43	1322.88	1535.8	1077.49	1017.24	1024.81	2259.8	2442.4	2327.9	1027	1042.4	1007.8
DET0820	DET0820	hypothetical protein	2234.1	2300.3	2157.1	2350.2	2004.9	2292.7	2020.3	1877.1	2082.6	1603.1	1642.3	1608.8	1603.6	1653.6	1431.7	2058.63	2404.76	2185.62	1861.29	1885.47	1866.26	2579.8	2356	2531.6	1969.7	2335.7	2285.9
DET0821	DET0821	hypothetical protein	3118.5	3078.3	3083.7	3507.6	3620.5	3511.8	2955.9	3472.6	3812	2986.6	3004.3	3020.3	2959.8	3504.5	3086.3	2878.79	3025.82	3262.77	2557.84	2640.77	2896.62	2991.1	3184.9	2940.7	3449.8	3428.2	3464.9
DET0824	DET0824	nitroreductase family protein	1130	1079.2	1105.6	896.5	1057.6	886.6	1126.3	887.6	919.6	837.4	880.8	841.8	1056.9	822.1	887.6	1144.52	1219.51	1201.82	1055.84	1068.64	1029.94	1245.8	1213.8	1310.2	875	952.8	812.7
DET0825	DET0825	2-isopropylmalate synthase	3217.6	2753.8	2641.1	2475.1	2320.7	2194.8	2114.5	2016.4	2097.3	1839.1	1761.7	1783	1648.9	1689.9	1721.8	2520.39	2718.31	2631.03	2314.14	2351.13	2290.4	2483.8	2536.3	2595.3	2057.1	1947.9	2066.1
DET0826	DET0826	3-isopropylmalate dehydrogenase( EC:1.1.1.85 )	3640.8	3699.5	3709.2	3471	3334.5	3239	3083.3	2958.2	2946	2498.6	2431.4	2251.6	2214.3	2120.5	1971.7	3255.32	3395.02	3605.08	2964.62	3114.48	2812.75	3424.8	3392.9	3543.9	3496.5	3038.6	3329.6
DET0827	DET0827	3-isopropylmalate dehydratase, small subunit( EC:4.2.1.33 )	3512.7	3601.6	3419	2774.6	3186.5	2752.2	2981.9	2798.5	2708.1	2261.7	2453.2	2482.1	2168.1	2004.5	1990.1	2666.66	2901.75	3455.14	2586.38	2665.52	2378.57	3312.6	3477.9	3493.2	2515.7	2591.7	2491.2
DET0828	DET0828	3-isopropylmalate dehydratase, large subunit( EC:4.2.1.33 )	3110.1	3156.1	3525.5	2845.5	2959	2920.3	2980.6	3014.1	2913.5	2697.6	2634.6	2772.6	2821.4	2717	2369.2	3209.66	3041.11	3246.71	3336.03	3276.96	2929.49	3300.1	3293	3408.1	2512.9	2690.8	2612.1
DET0829	x	membrane protein, MgtC / SapB family	2148.4	2136.6	2176.3	1685.1	1678.7	1655.1	1779.2	1538	1518.7	1627.4	1572	1474.8	1628.1	1397.9	1524.6	2109.16	1918.91	2043.18	2036.83	2006.38	1962.22	2363.6	2502.1	2463	1474.7	1579.3	1491.3
DET0830	DET0830	2-isopropylmalate synthase( EC:2.3.3.13 )	5729.9	6110.1	5847.6	6459.5	6509	6561.4	5709.5	6345.8	6464	5722.2	5687.4	5874.6	4911.9	5696.1	5275.2	6847.98	6199.09	6172.03	6889.32	6591.79	6503.5	5532.9	5624.5	5706.9	7739.5	7301.2	7984.6
DET0831	DET0831	ketol-acid reductoisomerase( EC:1.1.1.86 )	7106.5	7562.3	7388.9	9196.6	8576.3	8382.3	7688.2	8264.5	8957.1	8895.1	8447.2	8911.8	7730.7	9619.5	8011.7	9083.33	8262.62	8132.15	9514.58	9650.41	9773.09	6486.7	6817.2	6846	9431.4	9134.1	9888
DET0832	DET0832	acetolactate synthase, small subunit( EC:4.1.3.18 )	4088.8	3952.1	3845.6	3910.5	3783.4	3891.1	4149.5	3861	3896.1	3797.3	3932.3	3697.3	3528.6	2919.4	2999.8	3411.94	3640.07	3376.63	3582.92	3703.24	3439.32	3216.3	3048.9	3196.8	3683	3403.6	4070.9
DET0833	DET0833	acetolactate synthase, large subunit, biosynthetic type( EC:2.2.1.6,EC:4.1.3.18 )	5088.8	5051.9	5176.5	5320.5	5927.7	5573.4	5634.5	5956.3	5828.4	5948.5	5653.9	5866.2	4823.2	5703.5	4926.4	6321.33	6106.95	6422.02	7007.8	7037.95	6528.27	4310.1	4416.2	4251.1	4287.2	4140.3	4418.4
DET0834	DET0834	dihydroxy-acid dehydratase( EC:4.2.1.9 )	3811.7	3704.1	3907.6	3833.7	3940.1	3843	3891.5	3720.9	3665.6	3542.5	3625.6	3695.7	3487.9	3070.9	2953.7	4390.68	4575.49	4780.67	4532.82	4713.71	4202.4	3613.7	3542.8	3769.2	2883	2796.3	2860.7
DET0836	DET0836	GMP synthase( EC:6.3.5.2 )	3428.1	3512.8	3629.9	3134.1	2914.4	2957.8	2746.4	2288.3	2285.3	1632.9	1625.9	1555.8	1475.3	1356.4	1244.2	3978.69	4153.1	4822.09	2835.24	3337.39	2438.83	3656.2	3842	3839.4	2489.1	2541.2	2445.2
DET0837	DET0837	hypothetical protein	3996.8	3849.2	3796.1	3493.5	3550.5	3640.7	3023.1	2951.3	2985	2358.4	2141.8	2080.7	1944	1901.1	1581.6	3770.94	3884.04	4039.63	2951.57	3140.07	2773.61	4106.8	4006	4196.1	3315	3114	3042.4
DET0839	DET0839	phosphoribosylaminoimidazole carboxylase, catalytic subunit( EC:4.1.1.21 )	3004.6	2901.2	2883.6	2648.7	2549.2	2552.9	2099.1	2124.6	2122.7	1301.5	1187.9	1149.5	1083.2	1045	917.5	2636.93	2971.56	2880.03	1740.18	1743.43	1472.97	3295.9	3056.9	3421.5	2981.3	2925	2862.1
DET0841	DET0841	phosphoribosylaminoimidazole-succinocarboxamide synthase( EC:6.3.2.6 )	4094.3	3812.8	3817.2	3439.1	3504.9	3506.6	2789.6	2786.4	2611.9	1500.7	1438.2	1419	962.4	1304.3	1006.9	4427.03	4436.61	4502.73	2882.29	2900.47	2362.81	4273.3	4611.3	4649.7	4444.1	3978.9	3998.8
DET0842	DET0842	imidazoleglycerol-phosphate dehydratase( EC:4.2.1.19 )	2767.9	2751.8	2749.7	3042.4	3061.6	3081.3	2537.4	2809.9	2859.9	2491.8	2391.4	2317	1999.2	2353.2	2083.9	3465.57	3429.96	3356	3431.01	3528.85	3592.02	3192.5	2795.3	3016.8	3782.5	3693.9	3838.7
DET0843	DET0843	histidinol-phosphate aminotransferase( EC:2.6.1.9 )	4174.7	3996.6	3956.9	4546.8	4221.2	4491.5	3892	3613.5	4198.1	2871.8	2776.7	3163.1	2476.7	2596.5	2203.9	4858.31	4619.04	4965.18	4554.2	4772.37	4554.61	4090	4159	4235.2	6074.5	5697.7	6235.3
DET0844	DET0844	histidinol dehydrogenase( EC:1.1.1.23 )	3195.2	3054.8	3204	2927.5	2703.9	3009.6	2685.2	2218.9	2455.2	1809.8	1983.4	1873.2	1733.2	1259.6	1322	3325.63	3207.9	3446.32	2979.6	3153.01	3275.86	2816.6	2981.2	2911.2	3113.6	3009.6	3311.2
DET0845	DET0845	ATP phosphoribosyltransferase, putaitve	3664	3323.1	3496.6	4038.8	5147.8	3841	4266.3	3572.8	3410.3	2535.1	2425.7	2209.1	1482.5	1679.2	1494.3	4351.24	5201.12	6032.23	3797.33	4198.16	3372.41	3181.5	3177.2	3150.9	4098.9	4002.1	4613
DET0846	DET0846	histidyl-tRNA synthetase, putative	3564.9	3473.6	3558.6	4241.1	4294.2	4088.1	3895.1	4061	4071.8	3118.8	2981.7	2898	2179.8	2590.4	2063.1	4937.56	4516.64	4259.66	4047.49	4351.79	4403.2	3194.9	3305.7	3369.1	5589.7	5736.8	6138.3
DET0847	x	hypothetical protein	1644	1704	1659.4	1910.6	1830.6	2168.4	1959.6	2060.9	2087.2	2747.5	2783.4	2695.6	3069	3153.3	3207	1591.3	1501.34	1488.15	2482.08	2228.88	2939.57	1994.3	1851.8	2070.7	2313	2407.7	2382.9
DET0848	DET0848	SPFH domain/band 7 family domain protein	3954.1	4043.2	4153.8	4284.2	4470.5	4613	4935.9	4999.6	4973.8	6436.7	6325.2	6453.8	7419.3	7255.2	7254.4	3986.71	4099.47	3831.15	6140.87	6227.52	6591.64	3949.7	4069.9	3834.1	4052.7	4002	3980.8
DET0850	DET0850	hypothetical protein	1770.9	1776.8	1736.3	2021.4	2025.7	2306.9	2281.4	2254.3	2214.5	2545.2	2534	2449.3	2541.2	2488.2	2484.6	2334.34	2262.73	2048.13	2537.63	2768.92	2633.64	2359.5	2386.5	2373.3	1825.4	1842.2	2159.5
DET0851	DET0851	sodium extrusion protein NatA, putative	2180.9	2056.4	2101.1	2278	2224.6	2031.4	2256.1	2092.1	2100.8	2153.1	2124.7	2027.5	2035.1	1979.1	1973.3	1819.4	1991.7	2000.84	2062.56	2124.93	2244.03	2393.1	2297.6	2275.1	1426	1563.6	1370
DET0852	x	sodium extrusion protein NatB, putative	1899.7	1827.6	1894.9	1581.1	1641.7	1498	1914.7	1528.9	1432.9	1559.4	1587.1	1429.1	1777.6	1346.5	1427.9	1404.52	1355.82	1517.69	1369.23	1352.03	1370.64	2069.4	2055.7	2216.1	1001.8	1107.4	1045.5
DET0853	x	hypothetical protein	4389.6	4521.6	4665.8	4628.2	4189.6	4896.7	5161.6	5065.7	4594.8	5109.7	5591.5	5162	4111.3	5223.6	6281.5	4954.29	4950.11	4923.76	5319.87	5169.84	6004.07	7113.9	6044.2	6763.5	4613.2	5143.4	5602.2
DET0854	DET0854	hypothetical protein	3360.1	3513.2	3618.6	3706.8	3363.3	3926.2	4380.8	3869.2	3971.1	4165.5	4139.8	4384.2	4501.4	4591.6	4681.1	5285.86	4873.1	4854.77	5547.63	5556.41	5984.83	3080.8	3271.6	3118.9	3799.6	3634.3	3690.3
DET0855	x	hypothetical protein	1294.1	1243.2	1241.1	1097.1	1072.6	1388.3	2078.7	1519.4	1458.6	2531.5	2582.6	2594.5	3488.6	2408.6	3204.4	1046.36	1189.87	1149.38	1619.97	1595.53	1705.35	1907.9	1677.4	1660	971	1108.3	1028
DET0862	DET0862	hydrogenase, group 4, EchC subunit, putative	3656.1	3888.8	3861.3	3257.6	2933.7	3183.2	2582.8	2556.7	2570.5	1904.6	1945.2	1989.4	1461.3	1307.7	1321	3207.22	3009.11	3021.23	2484.61	2529.95	2254.86	3325.5	3472.6	3545.4	2720.7	2764.7	2787.7
DET0863	x	hydrogenase subunit HymA, putative	3552.2	3674.4	3435	3251.4	2957.2	3302.2	2563.2	2589.1	2645.2	1938.3	1806.6	1832	1016.7	1373.5	1069	3393.32	3489.77	3779.25	2938.01	2963.84	2467.15	3497.2	3554.2	3697	2870.4	2645.7	2828.4
DET0864	DET0864	hydrogenase subunit HymB, putative	4008.4	3842.7	3919.1	3243.9	3152.1	3203.6	2566.2	2470.9	2491.5	1777.1	1684.6	1658.4	1039.3	1208.4	992.2	3055.92	2974.81	3251.63	2455.69	2217.12	2094.16	3357.2	3352.3	3503.4	2770.6	2599.4	2853
DET0865	x	hydrogenase subunit HymC, putative	3093.8	2935.4	3004.9	2224.7	2213.6	2231.2	1868	1768.3	1717.7	1350.5	1319.9	1242.1	998.7	843.3	816	2449.14	2793.03	2970.76	2144.68	2415.02	1935.13	2883.3	2993.5	3176.9	2051	1994.1	2149.3
DET0870	DET0870	translation elongation factor P	4383.1	4210.6	4335.6	4546.1	4472.5	4409.5	3980.9	3969.4	3963.2	2940.5	3009.5	2911.9	2680.3	2389.4	2308.2	4426.54	4312.64	4475.46	3404.16	3243.62	3058.1	4464.5	4693.1	4675	4623.1	4649.7	4471.7
DET0871	x	transcriptional regulator, MarR family	6202.1	6637.3	5755.5	3214.2	3110.6	3314.9	4169.5	3744.1	3774.2	4483.4	4558.2	4225.9	3537.7	3540.2	4093.3	6122.48	6282.06	6114.46	8069.86	7476.83	8544.4	4672.6	4597.9	4213	3914.9	4376.5	3998.9
DET0872	x	membrane protein, MmpL family	5760.4	5685.8	5646.9	4058.1	3965.7	3887.1	4477.9	4514.8	4656	4875.4	5143.4	5008	3345.7	3427.9	4081.3	7135.25	5903.47	5926.94	8213.76	8521.18	9104.85	4951.1	5665.8	4896.8	5822.6	6090.7	5607.2
DET0906	x	hypothetical protein	1991.7	2165.1	1671.7	2520	2068.9	2615.2	2532.3	2680.2	2546.4	2888.8	3408.6	3072.8	2622.8	2895.7	3058	1232.04	1137.98	951.555	1456.69	1307.09	1535.52	2540.8	2561.8	2810.6	2266.8	2128.8	2331.5
DET0907	DET0907	hypothetical protein	1953.3	1988.1	1877.3	1837.1	1851.1	1923.5	2418.5	2090.1	2238	2901.6	3557.6	2919.9	3642.4	3116.6	3599	1589.07	1601.45	1613.51	2493.71	2433.37	2797.56	1456.6	1478.1	1466.5	1131.2	1232.2	1298.9
DET0911	DET0911	aminopeptidase protein( EC:3.4.11.- )	2362.9	2325	2440.9	2785.3	2408.3	2635	2229.8	2379.4	2392.6	2220.1	2229.7	2287.2	2462.2	2236.7	2080.9	1814.41	2048.71	1843.74	1998.78	2052.22	2132.96	2658.3	2703.8	2513.1	2133.9	2094.2	2083.7
DET0913	DET0913	hypothetical protein	5041.3	5230.2	4917.3	5333.4	5471	5430	5555.1	5708.1	5654.7	6213.2	6093.7	6093.1	6877.4	6999.3	6991.3	5243.26	5048.96	4935.14	5404.42	5189.06	5821.86	4962.9	4968.7	4837	5040.8	5000.9	4747.9
DET0914	DET0914	hypothetical protein	3536.8	3782.8	3452.4	4012.7	4462.7	4317.9	3982	4054.4	4924.5	4151.7	4235.7	4469	4208.9	5187.5	4571.5	4534.64	4449.57	4340.45	4758.44	4701.13	4970.28	3933.8	4120.3	3995.3	4077.8	4095.8	4151.7
DET0916	x	hypothetical protein	2657.3	2446.9	2465.6	2058.2	2050.8	1863.8	2764.4	2557	2317	2555.9	2556	2633.5	2599.5	2265.7	2556.1	1809.13	2014.41	2104.25	1509.37	1629.28	1570.7	2460.7	2558.8	2345.4	1225.8	1220.9	1088.3
DET0917	x	hypothetical protein	1296.3	1409.2	1297.8	1316.5	1211.9	1215.1	1797.2	1316.1	1248.7	1232.2	1391.4	1220.1	1118.5	1125	1295.8	1303.48	1299.56	1296.82	1150.65	1292.43	1390.09	1599.9	1546.5	1571.3	928.7	997.1	902.4
DET0918	x	hypothetical protein	3637.5	3563.3	3663.3	3581.7	3800.3	3751.7	3874.4	3618.6	3760	3394.2	3335.6	3246.4	3618	3306.8	3417.5	3420.41	3550	3495.07	3587.91	3319.75	3649.68	3407.7	3656.3	3456.5	3717.7	3492.7	3474.2
DET0920	x	iron-sulfur cluster-binding protein	1916.3	1766.7	1625.1	1842.3	1940.2	1965	2246.4	1820.7	1925.5	1536.8	1441.6	1472.7	931.7	1028.2	896.4	2450.98	2326.53	2572.82	1943.11	1990.14	1865.82	2504.4	2189.7	2360.2	1875.3	2070.6	1959.4
DET0921	DET0921	hypothetical protein	2174.7	2238.6	2294.2	2512.6	2513.1	2381.6	2648.5	2360.9	2593.2	2128.8	2043.4	2028.5	1423.2	1623	1536.1	3261.13	2845.69	3484.23	2566.49	2613.93	2785.17	2268.9	2393.6	2295.5	2715.9	2712.1	2650.4
DET0922	DET0922	twitching mobility protein	4036.1	3712.4	3792.5	5379.5	5738.6	5525.4	5583.7	5829.5	5496.1	6078.6	5965	5795	5538.2	5994.7	5914.7	4950.18	4907.31	5153.38	6266.93	6086.86	6059.54	4794.2	4698.8	4272.8	5914.1	5699.7	5761.1
DET0923	x	proton-translocating NADH-quinone oxidoreductase, A subunit	3195.7	3050.4	2797	2588.8	2506.4	2478.9	1992.3	1755.1	1738.2	2072	2006.8	1921.2	1947.4	1797.3	2083.3	3224.92	2980.51	2717.4	2124.98	2222.78	2373.72	3117.7	2948.5	2992	2477.4	2349.3	2206.9
DET0924	x	proton-translocating NADH-quinone oxidoreductase, B subunit( EC:1.6.99.3 )	5482.2	5370	5385.6	4553.9	4577.5	4212.7	3267	3208.8	3284.6	3119.1	2917.9	2920.2	2682.3	3111.7	2995.5	5214.97	4756.46	5374.44	4352.02	4387.03	3802.11	4060.2	4444.3	4390.2	6505	6062.3	6398.3
DET0925	DET0925	proton-translocating NADH-quinone oxidoreductase, C subunit	3321.7	3255.3	3173.2	2240.2	2246.7	2322.9	1613.1	1600	1660.2	1430.2	1221.5	1398.8	1477.5	1311.9	1206.4	3470.79	3502.02	3028.76	2737.98	2887.44	2333.55	2820.1	2933.5	2799.6	3391.1	3270.8	3297.3
DET0926	DET0926	proton-translocating NADH-quinone oxidoreductase, D subunit	3365.4	3267.9	3396.1	2653.6	2789.3	2584.8	1931.5	1845	1925.3	1838	1555.4	1664.7	1277.2	1759.1	1498.8	3211.38	3863.95	3800.44	2665.94	2971.26	2367.82	2642.5	2561.2	2830.1	3243.5	3124.2	3209
DET0936	DET0936	cobyric acid synthase CobQ	1763.3	1676.9	1730.6	1657.3	1671.6	1701.3	1524.4	1580.4	1533.2	1461.6	1552.2	1509.6	1340.5	1323	1426.2	1435.49	1611.86	1553.3	4297.86	4173.49	4010.69	2105	2173.7	2193.5	1975.2	2084.8	2088.3
DET0937	DET0937	thioesterase family protein	2561.2	2347	2678.6	3040.3	2990.6	2560.5	2743.3	2701	3023.3	2399.3	2078.9	2120	2062	2367.5	2008.3	2665.14	2301.65	1918.15	3860.42	4058.93	4157.4	2838.8	2634.8	2823.9	3901.5	3504.7	3627.7
DET0938	DET0938	high-affinity branched-chain amino acid ABC transporter, ATP-binding protein	2752.2	2396.7	3015.1	1987.8	2055.5	2078.8	2180.1	1814.6	1711.2	1691.6	1480.4	1408.4	1665.7	1369.7	1362.9	2580.61	2678.39	2800.88	2388.41	2241.1	2249.98	2854.8	2654	2686.9	2378.9	2329.8	2322.3
DET0939	x	hypothetical protein	3530.7	3754.6	3350.5	3279.9	3135.1	3330.8	2591.7	2844	2931.8	2210.4	2243.9	2223.1	1650.2	1952.7	1806	3635.65	3421.95	3194.68	2983.04	2886.3	3082.6	3496.1	3672.5	3620.5	4692.1	4487.7	4677.2
DET0940	DET0940	AMP-binding enzyme	3456.7	3319.1	3447.8	2823	2944.5	2800.2	2263.6	2407.1	2462.9	1769.7	1680.6	1738.5	1327.8	1767.5	1535.3	4040.67	3842.01	3946.15	3631.34	3720.43	3135	2825.4	2855.2	2967.8	3666.1	3574.5	3452.6
DET0941	DET0941	high-affinity branched chain amino acid ABC transporter, ATP-binding protein	4884.5	4760.5	4878.9	3566.7	3823.9	3486.8	3593.6	2981.9	2936.2	2280.9	2375.1	2255.5	2262.2	1863.9	2162.8	3783.17	3867.86	3851.17	3444.39	3451.35	3084.26	3506.9	3593.9	3730.8	4149.6	3923	4147.7
DET0942	DET0942	lipoprotein, putative	5044.6	5390.5	5082.8	5582.1	5436.3	5535.8	4407.6	4878.7	5193.3	3791.3	3598.9	3873.4	3099.4	3692.6	3321.4	6568.95	5970.55	5769.33	6879.49	6749.92	5821.28	4352.5	4396.8	4325.9	6680	6526.6	6827.4
DET0943	DET0943	lipoprotein, putative	5918.5	5810.3	6193.6	4653.7	4420.9	4697.1	4698.6	4570.1	4532.4	3075.3	3175.6	2987.6	1915.9	1809.5	1749.3	6526.92	6312.21	6438.02	5395.64	5570.6	4762.12	5022.2	5148.7	5033.7	5114.4	4813.6	4796.3
DET0947	DET0947	indolepyruvate ferredoxin oxidoreductase, alpha subunit	2686.5	2519.2	2654.3	2113.5	2154.7	2221.3	2178.3	1971.7	1974	1864	1823.8	1868.6	1690.9	1733.2	1622.7	2183.92	2242.66	2438.29	2232.89	2252.79	2132.6	2973.1	3116.4	2919.6	2042.4	2051.9	1938.5
DET0948	DET0948	indolepyruvate ferredoxin oxidoreductase, beta subunit	2578.9	2303	2583.5	2105.9	2214.4	1894.2	2315	2235	2231.8	2398.2	2111.4	2151.2	1814.2	2010.9	2190.3	2276.98	2360.75	2916.19	2509.12	2536.14	1913.46	2784.7	2613.9	2638.6	1384.9	1400.7	1343.1
DET0949	DET0949	CBS domain protein	2809.7	2782.8	3003.9	2797.1	3063.7	2780.2	3248.5	3003	3137.7	3354.8	3367	3214.8	3691.4	3732.8	3559.5	3913.22	3650.31	3878.09	3694.87	3769.8	3698.68	3056.3	3454.2	3116.7	3064.5	2909.2	2830.2
DET0950	x	hypothetical protein	4804.8	4804.3	4980.8	5660.8	5548.4	5694.5	5506	5863.5	6247.3	6984.4	6961.3	7362.7	8626.8	8391.4	8446.6	4599.47	4993.56	4635.45	5589.16	5634.68	5718.22	5320.2	5287.4	5140.7	5649.7	5491.2	5166.5
DET0951	DET0951	nifU domain protein	3168.7	3263.4	2552.1	4219.5	4142	3971.4	3791.4	4218.5	4336.1	4703	4510.4	4633.5	4087.6	5079.2	4561.4	3967.1	3868.86	3418.44	4148.7	3957.24	4961.81	3437.2	3347.2	3441.3	4297.2	4615.1	4541.3
DET0952	x	hypothetical protein	2557.1	2653.2	2680.8	3330	3676	4181.6	4468.8	4269.3	4389.7	6659.9	6835.2	6583.3	9316.2	7394.7	8270.2	2781.81	2760.55	2569.66	4040.21	3971.36	5275.94	3202.8	3201.7	3055	3078.1	3077.6	3127.8
DET0953	x	copper-translocating P-type ATPase( EC:3.6.3.4 )	1531.3	1528.8	1481.6	1406.2	1448.2	1417	1326.5	1468.1	1484.3	1252.3	1181.1	1252.7	1239.6	1484.6	1242.4	1339.14	1322.07	1504.4	1461.01	1695.01	1582.56	1903.7	1933.5	2000.5	1678.3	1522	1588.9
DET0954	x	Hsp20/alpha crystallin family protein	2968.5	2764.8	2749.1	4466.3	4598.1	7985.3	4881.4	5012.2	5189.1	8771.7	8791.3	9443.6	11547	11206.6	12374.5	2264.38	2662	2515.87	4909.63	4849.95	6394.77	3361.4	2985.7	2836.7	3331.2	3245.4	3554.3
DET0956	DET0956	superoxide dismutase( EC:1.15.1.1 )	2146.1	2207.3	2158.2	2089.3	2310.8	3068.1	2564.6	2680.8	2678	3476	3189.1	3300.9	4199.4	4035.9	3842	2018.29	2243.68	2294.94	3761.1	3477.59	3680	2515.3	2439.5	2378.7	2767.6	2685.5	2847.9
DET0958	x	hypothetical protein	3536.4	3466.9	4150	2871.7	2661.2	3331.5	4137.7	3301.2	2826.9	3224.6	4490.7	3182.2	5352.4	3669.8	5532.8	2351.63	2215.91	2695.24	3243.08	2803.88	3025.31	8123.8	8142.8	7801.6	5048.3	5247.6	5946.6
DET0959	x	Smr domain protein	1235.9	1265.9	1177	1432.8	1366.6	1557.4	1563.4	1463.9	1440	1666.6	1700.1	1702.8	1633.8	1665.8	1808.4	1411.15	1353	1153.03	1638.81	1555.07	1900.06	1583.5	1578.5	1616	1389.2	1530.1	1358
DET0961	DET0961	hypothetical protein	1921.6	1979.2	1804.3	1827.1	1490.5	1450.3	1540.6	1531.4	1550.6	1594.8	1806.9	1577.1	1328.2	1634.8	1390	1798.64	1779.56	1701.03	1682.36	1666.64	2058.52	1861.1	1991	2065.2	1723.6	1564.5	1673.7
DET0963	DET0963	3-oxoacyl-[acyl-carrier-protein] synthase II( EC:2.3.1.41 )	3179.3	3011.8	3174.5	2492.9	2339.1	2535.4	2355.5	2191.4	2143.9	1694.9	1653.5	1686.1	1441.3	1278.9	1202.3	3896.95	3489.21	4576.66	2572.81	3493.63	2753.71	2869.1	2872	2886.2	2581.9	3038	2855.6
DET0965	x	hypothetical protein	2052.4	2039.9	2050.3	1480.8	1412.1	1383.9	1402.4	1247.5	1203.7	1110	1072.8	1044.5	1062.5	909.2	1016	2414.44	2138.16	2276.65	1905.21	1888.54	1899.41	1968.8	2037.2	2108.9	2584.9	2726.1	2659.6
DET0966	x	prolipoprotein diacylglyceryl transferase( EC:2.4.99.- )	1439.6	1460.5	1386.4	1307	1355.2	1359.2	1529.8	1365.3	1301.9	1400.1	1408.6	1325.4	1386.9	1397	1256.9	1989.65	2007	1940.45	1688.03	1724.69	1658.83	1747.5	1841.1	1753.9	1540.8	1568.8	1436.9
DET0968	x	hypothetical protein	1562	1643.6	1525.6	1732.9	2107	1854.6	2240.8	2134.9	2334.4	2601.2	2343	2814.8	2534.6	2792.2	3046.6	1476.54	1173.91	1382.41	1318.62	1409.78	1961.2	1510.2	1551.3	1582.2	1034.3	1307.1	1019.7
DET0969	DET0969	ribosomal protein S15	5578.3	6189.7	6370	7035.1	6871.9	6931.4	7089.3	6492.3	6177.5	6017.9	6174	6182.8	7088.5	4565.2	6368.4	5923.66	5825.54	5741.81	5859.51	5556.6	5975.3	8089.7	8342	8323.3	8048.5	8458	7595
DET0970	DET0970	polyribonucleotide nucleotidyltransferase( EC:2.7.7.8 )	5298.7	5420.4	5671	5350.3	5532.6	5053	4869.9	4842.5	4921.1	3488.2	3454.1	3282.4	3451.9	2767.3	2689	5407.31	5294.72	5877.33	4803.39	4562.95	4285.45	6326	6214.3	6466.1	7918	7723.8	8015.5
DET0971	DET0971	dihydrodipicolinate reductase( EC:1.3.1.26 )	4210.6	3951.2	3947.7	3699.6	3681.8	3577.4	3851.5	3658.9	3593.6	3077.5	3108.4	3087.1	2650.4	2409.7	2825.1	4078.17	4583.02	4663.27	3591.91	3728.43	3367.22	5186.2	5352.5	5102.7	4054.9	4277.9	3723.5
DET0972	DET0972	aspartate-semialdehyde dehydrogenase( EC:1.2.1.11 )	4436.8	4216.1	4484.4	4208.7	4087.4	4192.4	4097	3974.5	3949.8	3600.3	3658.3	3481.4	3082	2844.7	2890.8	4724.5	4755.61	4563.22	4253.63	4158.9	4071.91	5794	5856.9	5726.4	5301.1	5503.5	5038.9
DET0973	DET0973	dihydrodipicolinate synthase( EC:4.2.1.52 )	3794.1	3719.3	3435.6	3818.6	3544.7	4126.2	4098.6	3703.7	3623.4	3418.7	3564.7	3580.6	2881.4	2772.1	2799.8	3261.19	3715.84	3293.04	3038.52	3245.78	3266.65	4976.1	4792.2	4935.3	5709.8	5108.4	5225.3
DET0974	x	puromycin N-acetyltransferase, homolog	1923	1925.1	1825.3	1739.6	1767.6	1674.7	1621.2	1926.1	1768.4	1409.3	1342.5	1418.4	1154.1	1221.7	1084	1891.38	2051.87	1893.75	1563.65	1440.9	1374.83	3728.1	3698.4	3827.6	3051.2	2940.9	3068.2
DET0976	DET0976	adenylosuccinate synthetase( EC:6.3.4.4 )	3612	3638.8	3484.4	2468.3	2475.5	2195.8	2714.9	2060.9	1982.3	1591.4	1603.6	1485.8	1828	1284.6	1356.7	2157.31	2255.89	3025.7	2002.03	1961.99	1523.6	2951.2	3092.3	3031	1590.5	1614.7	1504.3
DET0977	x	CDP-alcohol phosphatidyltransferase family protein	2882.7	2819.1	2963.5	2264.2	2310.1	2232.5	2415.7	2038.3	2011.5	1942.7	1979.9	1834.2	1477.9	1627.5	1354.9	2919.26	3319.86	3203.37	2544.14	2678.4	2292.71	2723.9	2584.7	2774.9	1837	1968.9	1895.7
DET0978	DET0978	glycosyl transferase, group 1 family protein	4329.5	3886.5	4476.1	3199.3	3332.9	3404.8	3531.7	3126.3	3070.8	2801.3	2787.3	2711.5	3205.2	2403.6	2865.4	4261.38	4525.39	4562.66	3998.76	4127.94	3690.09	2846.4	2970.4	3255.2	2301.2	2353.5	2191.2
DET0979	DET0979	myo-inositol-1-phosphate synthase family protein	8421.9	8902.4	9651.1	11383.5	9999.2	10629.8	9791	10223.1	10659.9	11078.2	10925.7	11775.8	13039.4	11582.5	11555.5	9304.18	9035.08	8735.09	11376.2	10476.9	10581.8	8315.9	8248.5	8763.4	9910.5	9856.7	9661.5
DET0980	x	hypothetical protein	6500.8	6724.7	6442.4	9154.6	8900.7	9393.7	9019.1	9544.7	9655.2	11234.9	11195.3	11724.4	11863.8	12899.9	12347.3	9032.75	8119.09	8131.25	11180.4	11048.1	12705.9	6206.6	6359.3	5924	10329.1	10154.4	10681
DET0982	DET0982	ribosome-binding factor A	1854.1	1868.8	1803.2	1408.3	1459.8	1318.5	1771.6	1512.9	1545.4	1480.9	1616.6	1520.8	1458.9	1227.4	1416.7	1403.29	1551.47	1426.34	1335.39	1313.32	1238.77	2039.3	1936.6	2008.6	1054	1060.7	1007.1
DET0983	DET0983	translation initiation factor IF-2	2947.7	3129	3015.6	3077.8	3028.8	2898.5	3110.7	3473.1	3566.8	3029.1	3011.5	3082.1	2521.5	2760.8	2514.3	3710.33	3857.88	3489.32	3574.61	3781.33	3589.32	2784	2964.2	2929.5	3172	3120.7	3005.9
DET0984	DET0984	hypothetical protein	4472.6	4470.7	4400.9	5613.4	5442.5	5371.6	5318.3	6181.3	6487.4	6203.4	5998.6	6187.2	5148.3	6931.8	5733.4	5040.45	4721.35	4511.9	4952.62	5082.28	5420.51	4713.2	4858.2	4833.2	8435.1	7785	8680.8
DET0985	DET0985	transcription elongation factor NusA	3482.6	3459.2	3525.2	3501.6	3731.9	3485.6	3475	3948.7	4179.2	3510.7	3383	3631.3	2955.6	3459.8	3120.1	4078.68	3833.89	3938.38	3968.72	4005.43	4140.46	3137.8	3339.4	3332	4807.6	4474.6	4632.9
DET0987	DET0987	acetyltransferase, GNAT family	3834.4	3887.9	4234.4	3893.6	4041.6	4040.6	4910.3	4202.6	4257.6	5362.6	5348.8	5891.3	7150.7	5833.9	6706.7	2749.28	3040.38	3051.41	4117.86	4333.38	4473.35	4441.3	4674	4462.4	4440.9	4830.2	4596.7
DET0988	x	acetyltransferase, GNAT family	1062.2	993.8	957.9	989.4	1084.6	1142.1	1631.3	1071.4	1139	992.6	1081.9	856.2	1251.3	824.7	905.5	1223.2	1233.25	1197.22	1279.1	1279.3	1259.61	982.3	1100.7	898.3	1088.6	1214.2	1121.4
DET0989	x	hypothetical protein	1856.9	1869	1808.2	2036.6	2305.4	2167.9	2323.9	2553.7	2588.6	2808.6	2755.4	2939.5	2682.5	3446.3	2978.8	2083.01	2196.21	2271.33	2820.34	2971.02	3240.42	1309	1318.2	1229.4	1412.5	1413.6	1554.1
DET0990	DET0990	ribosomal protein L7/L12	3581.4	3428.4	3624.9	3444.2	3184.6	3068.9	3710.4	3192.2	3222.2	2395.7	2300.2	2306.6	1943.9	1748.7	1697.6	5531.89	5318.45	5498.19	4115.95	4158.08	3693.24	4196.7	4028	4507.6	3475.3	3762.5	3385.2
DET0991	DET0991	ribosomal protein L10	5480.1	5746.4	5603.9	5981.5	5644	5522.1	5645.5	5810.8	5630.2	4803.6	4524.4	4838.1	4207	3894.9	3826.3	7081.73	7062.34	6552.38	5315.45	5793.2	5030.91	6314.7	6274.3	6320.1	5381.2	5711.9	5195
DET0992	DET0992	50S ribosomal protein L1	5349.9	6165	5862.4	6925.6	6789.4	6525.3	6642.4	6737.9	7062.6	5619.5	5426.7	5504.6	4576.3	5598.5	4538.5	9239.51	8060.51	7765.31	8668.32	8990.83	8779.03	5499	5925.8	5759.5	10182.7	9940.6	10540.8
DET0993	DET0993	ribosomal protein L11	6836	7501.5	7499.5	9399.9	8624.5	9060.1	8193.3	8901.8	8875.1	8304.3	8095	8579.9	8226.1	8275.5	7966.9	9581.08	8524.27	7821.08	9865.51	9696.39	11509.1	7289.4	7602.9	7361.9	13132.9	12441.8	13294.3
DET0994	DET0994	transcription antitermination protein NusG	7209.7	7405.5	7564.5	8728.2	8247.8	8073.4	7645.8	8431.3	8590.5	8095.1	7940.2	8239.9	7920.7	8793.5	7865	8339.4	8033.03	8228.83	8778	9057.91	10241.8	7422.4	7554.7	7602.3	11287.9	11611.9	11600.6
DET0995	x	preprotein translocase, SecE subunit	5282.9	5833.3	5602.6	6587.1	6315.9	6263.9	6248.9	6669.4	6646.4	5717.7	5812.3	5828	4580	5526.5	5183.3	7301.61	6190.66	5983.41	6460.19	6674.46	7800.95	5774.3	5780	6130.5	7965.5	8348.8	7599.2
DET0996	DET0996	ribosomal protein L33	7631.2	8061.5	8406.8	10175.6	9733.4	9644.7	9017.7	10046.3	10133.7	9775.1	9482.6	9916.2	10135.3	10546	9924.3	9921.73	9274.37	9446.47	9777.43	10768.2	11124.7	8619.8	8372.5	8408.9	13757	13921.9	14479.5
DET0997	DET0997	translation elongation factor Tu	7140.9	7231.4	7494.3	9018.5	8431	8396.7	7633.7	9029.5	8705.5	8082.8	7800.2	8000.9	8374.5	8318.5	7720.1	8309.43	8117.52	8091.66	9026.09	8944.47	9271.69	7479.5	7620.1	7521.5	11962.7	12520.1	11969.7
DET0998	x	hypothetical protein	8729	8684.8	8386.6	11559.4	10779.5	12091.9	9945.2	10211.5	10760.8	11514.7	11799.4	12989.9	11503.1	12585.8	12090.9	11307.2	10407.1	8974.25	12086.6	11611.5	13146.8	10200.9	9490.3	10321.8	16776.7	16652	17893.7
DET1000	x	hypothetical protein	3894.3	3964	3562.2	4479.9	4037.4	4078.5	3342.7	3513.3	3478.7	2430.9	2456	2450.9	1783.1	2166.8	1968.5	3773.49	3881.28	3948.32	3144.98	3101.04	2734.65	5798.9	6269.2	5695	5610.7	6024.1	5609.9
DET1001	DET1001	hypothetical protein	3019	2877.6	2989.6	2965	3171.6	2987.4	2986.3	3028.4	3090.2	2444.8	2466.7	2395.3	2338.2	2599	2027.6	3684.08	3789.23	3986.84	3000.7	2985.04	2813.91	2953.5	3075	2835.9	3164.3	3148.8	3037.8
DET1002	x	glycosyl transferase, group 1 family protein	1441.3	1374.6	1337.6	1299.3	1159.8	1207.2	1435.6	1269.7	1309.3	1129.1	1112.7	1086	813	1028.3	955.9	1419.98	1361.74	1339.02	1066.78	984.506	1057.48	1831	1837	1867.4	1029.2	1038.1	961.2
DET1008	DET1008	hypothetical protein	4112.3	3890.5	3811.3	6393.7	6562.7	6844.7	7028.6	7082.8	7233.3	7991.4	7895	8211.3	8258	7983	8521.1	5770.16	5694.98	5772.83	7240.91	7052.11	7348.36	4666.9	4871.4	4792.2	6635.5	6505	6809
DET1010	x	hypothetical protein	5365.6	5410	5402.6	6076.3	5861.3	6121.1	5846.6	5863.5	6007.8	5016.2	5017.6	4963	4195	4895.9	4038.3	6998.63	6259.43	6037.34	6381.97	7415.48	7344.45	4741	4679.6	4748.6	6616	6486.2	6411.1
DET1011	DET1011	hypothetical protein	6398	6262.1	6491.8	7953.4	7432.1	8478.6	7132.2	7544.8	7969.9	7517.7	7488.9	7999.1	8236.4	8418.1	7618.8	8362.92	6587.41	6206.69	8379.81	7748.09	9372.13	6048.5	5916	6222	11555.2	11272.9	11795.9
DET1013	DET1013	hypothetical protein	5752.9	5728	5834	8527.7	8489.3	8259.3	6705.1	7643.5	7639.1	5794.6	5618.8	5903.4	5265.6	7139.2	5649.5	8048.78	8146.33	7659.95	7203.81	6527.46	6746.95	5152	5313.2	5076.6	8999.3	8380	8916.4
DET1014	DET1014	ACT domain protein	2160.7	2358.4	2223.3	2065.9	1954.7	2130.6	2130.7	1894.1	1926.9	1466.5	1575.6	1610.3	1075.6	954.4	1078.2	2616.6	2515.92	2438.07	2034.24	2020.45	1810.63	1760.9	1696.6	1632.1	1180.5	1268.3	1108.2
DET1015	DET1015	phenylacetate-CoA ligase( EC:6.2.1.30 )	3412.5	3458.1	3584.5	3275.1	3376.7	3121.9	2927.6	3092	3301.8	2156.2	2108.1	2110.3	1503.6	1751.5	1495.7	3905.22	3869.53	3739.31	2746.06	3002.28	2633.08	2470.9	2510.9	2450.8	2341.1	2163.1	2174.1
DET1016	DET1016	sensory box sensor histidine kinase/response regulator	2052	1974.3	1980.9	1757.1	1700.3	1836.4	1820.4	1927.9	1881.6	2043.2	2025.6	2027.4	2034.5	2538.7	2492.8	1343.46	1511.57	1622.96	1830.21	1870.27	1848.45	1587.4	1722.9	1868	1192.8	1277.3	1344.4
DET1018	x	hypothetical protein	2288.1	2428.1	2243.7	2257.6	2191.7	2649.2	2495.5	3064.5	3007.5	3232.2	3473.7	3537.8	3274.8	3703	4012.6	2387.92	2420.96	1928.89	3120.94	2950.29	3451.17	1750.2	1903.6	1728.1	2040.2	2020.3	2027.9
DET1024	x	hypothetical protein	4738.1	4381.3	4468.8	4873.7	4398.4	5175.6	4362.3	4661.6	4715.2	4339.1	4982.3	4374.6	5396.3	4458.4	5480.8	5066.98	4786.56	4830.57	5337.14	4701.47	5491.51	8224.6	8116.8	8321	8918.6	8877.2	9778.6
DET1025	x	ribonuclease III( EC:3.1.26.3 )	2218.2	2279.5	2123.4	2361.1	2123.7	2583.5	2072	2066.2	1948.9	2083.8	2143.3	2129.6	1807.1	1714	1820.7	2030.14	2129.64	2287.7	1956.93	2055.93	2046.48	2159.4	2240.3	2265.7	2387.5	2297.6	2424.7
DET1026	DET1026	hypothetical protein	6301.4	6387.5	6090.1	8133	8091.3	8675.6	7149.2	8233.5	8870.1	8230.8	8327.3	8654.8	6481.8	8380.6	8274.8	8701.31	7480.22	7881.24	8829.58	8587.61	9448.47	6227.9	6322.4	6149.2	11598.1	10895	12591.1
DET1027	x	acylphosphatase, putative	3100.5	3322.7	3214.6	3748.5	3892.6	3777.4	3682.3	3876	3810.8	3815.5	3554.3	3611.6	3323.5	3847.6	3424.5	4717.26	4705.24	4703.18	4373.06	4510.11	4838.58	2997.3	3109.2	3122.8	4781.8	4425.3	4481.6
DET1028	DET1028	hypothetical protein	2681.1	2555.4	2729.4	2795	3070.2	2671.8	2857.4	3136.3	3137.2	3529.1	3124.7	3074.7	3499.5	3515.4	3340.7	3040.43	2737.58	3705.69	3401.95	3482.17	3759.7	2773	2749	2608.5	2107	2337	2346.8
DET1029	x	hypothetical protein	2626.1	2597.2	2466	3075.6	2599	3011.7	2966.1	2701.2	2734.9	3565	3851	3670.8	4111.1	3416.7	3652.9	2168.17	1826.21	1997.65	2773.42	2496.07	3098.99	3335.9	3371.8	3386.4	1360.3	1490.5	1290.4
DET1030	DET1030	cytosol aminopeptidase family protein( EC:3.4.11.1 )	1698.6	1685.2	1773.1	1827.4	1700.1	1581.2	1941.7	1688.7	1639.6	1726.5	1629	1576.2	1640.1	1385	1456.2	1785.28	2006.67	1948.69	1817.14	1795.17	1561.67	2153.4	2088.1	2186.9	1390.4	1550.4	1366.9
DET1031	x	hypothetical protein	1433.4	1523.1	1353.2	1443.7	1486.2	1387.8	1800.2	1543.6	1580.5	1713.9	1702.2	1669.7	1364.3	1438.5	1488	1229.91	1351	1296.35	1327.29	1257.62	1276.13	1779.1	1867.9	1851.6	1204.1	1316	1137.2
DET1032	DET1032	degV family protein	1982.7	2010.9	2036	2292.7	2346.8	2394.8	2926.2	2544.7	2659.6	3143.4	2997.9	2902.5	2940.7	3404.6	3200.2	3401.96	3243.55	3315.25	4076.87	4207.59	4544.95	2192.1	2198.8	2160.9	2473.4	2396.2	2465.2
DET1033	x	long-chain-fatty-acid--CoA ligase, putative	2823.5	2971.3	2855.2	3485	3482.8	3377.8	3388.7	2659.1	2671.1	1786.5	1718.7	1611.5	1230.2	1111.2	1134.3	4761.49	4969.93	4997.96	3196.89	3270.36	2302.09	4864.9	4707.4	4655.5	4635.4	4989.9	4715.9
DET1034	x	hypothetical protein	8587.3	8784.5	8589.6	10305.9	9405.1	10469.5	8278.2	9734	9968.3	10411.3	10219.2	10763.6	11451.9	12654.6	11728.1	9152.84	7977.37	7982.61	9797.72	9555.12	10032.6	7231	7294.4	7361.4	13845.3	13264.5	15120.6
DET1035	DET1035	tryptophan synthase subunit beta	8236.1	8651.3	8579.5	9800.4	9315.2	9245.4	9752.6	8986.5	9811.3	10134.9	10131.3	10486.1	11055.1	12215.5	11080.4	9867.93	8807.92	8939.86	11306.4	10913.9	10849.3	8433.2	8148.9	8436.6	14083.4	13920.9	15199.6
DET1036	x	serine protease, DegP/HtrA family( EC:3.4.21.- )	1874.6	1883.1	1884.4	1765.5	1973.6	1760.3	1764	1928.3	1894.1	2218.2	2341.2	2260.7	2490.4	2312.1	2245.2	1381.28	1600.52	1693.4	1350.91	1433.85	1452.94	1932.5	1829.6	1834.4	1282.9	1274.9	1131.7
DET1037	x	serine protease, DegP/HtrA family( EC:3.4.21.- )	2314.2	2315.3	2216.8	2038.6	2222.8	2005.2	2033.9	2342.3	2265.4	2144.2	2196.2	2240.4	2170.9	2476	2167.7	2397.36	2563.69	2656.66	2508.36	2592.64	2548.77	1961.4	1886.2	1662.4	2116.9	2158.7	2134.9
DET1038	DET1038	isoleucyl-tRNA synthetase( EC:6.1.1.5 )	1737.2	1818	1556.6	1607.1	1627.4	1586.7	2180.9	2104.1	2167	1627.1	1591	1556.4	1176.7	1508.6	1294.1	1630.67	1753.9	1688.48	1340.5	1473.18	1304.66	2314.4	2323.9	2398.9	2067.8	2113.1	2104.9
DET1039	DET1039	SpoIIIJ-associated protein Jag, putative	4932.3	4873.8	5022.2	5345.5	5329.8	5080.1	4572.9	5349.3	5642.2	4060.8	3902	4023.5	3482.1	3956.6	3355.4	6688.17	6140.59	6056.28	5784.83	6185.35	6007.43	4736.7	4848.2	4588.3	7360.8	7036.3	7132.1
DET1040	DET1040	inner membrane protein, 60 kDa	4227.3	4425.1	4225.5	3720.2	3499.5	3543.1	3359.1	3022.9	3052.9	2523.6	2592.5	2560	2239.8	1944.8	2230.6	3746.39	4247.38	4102.35	3110.26	3028.51	2818.85	4059.7	4214.7	4340.8	3573.4	3714	3421
DET1041	DET1041	PQQ enzyme repeat domain protein	4722.1	4572.9	4859.9	3792.7	3642.8	3489.5	3407.2	3201.2	3087.6	2842.3	2716.5	2728.1	2997.3	2628.6	2718.5	4600.44	4795.23	4792.88	3874.86	3901.63	3665.5	4392.8	4640.1	4625.6	3405.4	3577.7	3222.7
DET1042	DET1042	ribonuclease P protein component( EC:3.1.26.5 )	5550.9	5517.6	5404.8	5874.9	5483.2	5832.9	4834.9	5412	5502.5	4880.7	4957.4	5006.9	4306.1	4673.1	4842.7	6138.84	6026.99	5525.27	5688.77	5662.71	5550.32	5285.1	5359.1	5389.9	6893.3	6703.8	6823.6
DET1043	DET1043	ribosomal protein L34	6133.8	6268.3	6365.7	6878.8	6615.6	6479.6	6001.9	6366.4	6777.7	5620.1	5595	5650.4	5262.5	5822.7	5324.9	8918.47	7534.59	7491.13	8127.2	7613.38	8409.54	6823.7	6663.6	6922.2	10872.2	10951.3	10582.4
DET1044	DET1044	ribosomal protein S18	6326.2	5928.5	6258.7	5076.6	4966.5	4480.4	5160.3	4410.5	4299.6	4193.2	4522.8	4207.3	4565.8	3664.6	4360.9	5072.34	4793.95	5893.02	4567.45	4470.53	3715.3	5785.6	5823.1	5983.5	4404.6	4715.4	4365
DET1045	DET1045	single-strand binding protein	5868.4	6091.7	6176.2	6419	6171	5988.8	5513.1	6072.2	6026.3	5584	5766.4	5605	5246.8	5453	5636.3	5626.39	5686.98	5831.61	5290.25	4962.77	5097.86	6150.7	6281	6122.4	7521.1	7789.4	7696.8
DET1046	DET1046	ribosomal protein S6	5396.3	5380.8	5081.9	5409.3	5229.2	5248.9	5044.7	4858.8	4880.4	3864.5	3925.7	3813.2	3416.4	2847.2	2974.4	4651.83	5193.61	5136.12	4105.46	3810.72	3500.91	5734.8	5986.6	5973.8	5456.5	5686.1	5161.5
DET1047	x	hypothetical protein	2329.4	2143.8	2754.5	2423.2	2308.8	2572.3	3011.4	2886.2	2444.5	2648.5	2986.3	2599.6	4138.2	3216.1	4347.1	1754.5	2376.19	2158.37	2736.68	2604.56	2116.41	5577.8	5896.8	5283.5	4184.8	3885.1	4306.6
DET1051	DET1051	hypothetical protein	3890.9	3899.7	4124.3	4713.7	4797.8	5231.1	5982.9	6042.9	5892.3	7626.7	7573.5	7626.6	10112.8	9329.8	9050.4	2191.36	2386.34	2516.59	4671.75	3905.67	4478.99	3744.7	3689.8	3775.2	2427.9	2547.8	2394.7
DET1053	DET1053	hypothetical protein	2494.8	2422	2476.7	2374	2503.4	2315.3	2952	2703.9	2662.2	2830.5	2968.6	2755	3188.9	2952.3	3035.8	2542.54	2848.74	3024.9	2458.5	2545.83	2988.47	2372.5	2431	2293.8	1934.9	1852.1	1898.4
DET1054	DET1054	GTPase domain, tubulin/FtsZ family protein	2818.5	2690.9	2874.6	2262.3	2207.6	2105.5	2535.5	2179.4	2151.1	2160.5	2110.3	2178.4	2013.7	1715.7	1907.9	1784.18	1894.4	2121.16	1809.05	1828.48	1817.26	3019.7	3091.7	3033.8	1470.9	1530.9	1325.6
DET1055	DET1055	DNA repair protein RecN	2839.1	2834.8	2583.7	2549.2	2758	2493.5	2077.1	2356.4	2220.8	2034	2128.5	2148.7	1605.8	1988.3	1773	2143.77	2198.46	2151.43	1940.18	1899.66	1790.42	2695.9	2621.4	2657.5	2438.1	2662.8	2607.8
DET1063	DET1063	DNA-binding response regulator, LuxR family	1313	1346.5	1324.1	1207.6	1224.1	1430.9	1419.1	1413.4	1418.4	1673.8	1793.2	1600.6	1854.4	1661.9	1761.9	1028.35	1001.99	1004.68	1737.64	1737.04	1943.88	1216.6	1235.8	1196.4	1021.3	917.8	1068.7
DET1064	x	sensory box sensor histidine kinase	1816.2	1698	1693.8	1992	2033.9	2229.8	1911	2124.7	2220.7	2391.8	2284.4	2329.5	2113.4	2694.2	2599.3	1960.99	1940.7	1753.68	3080.74	3030.02	3558.02	1619.4	1623.5	1590.7	2380	2046.5	2267.2
DET1080	x	major tail protein, phi13 family	1886.9	1970	1853.7	896.8	1000.1	943.6	2264.9	3025.4	2816.3	3079.5	3003.5	3196.5	1390.3	1730.1	1489.8	2070.8	1877.19	1665.3	1133.46	1303.5	1153.96	1067.1	1100.3	981.9	1774	1954.3	1574.1
DET1083	x	head-tail adaptor, putative	1823.2	1935.5	1939.3	883.2	881.9	843.9	2132.6	3071.1	2955.7	3170.6	2698	3241.8	1158.6	1436.6	1250.1	1554.95	1679.03	1338.6	915.782	913.421	824.541	932.7	1027.4	830.1	1873.7	2001.6	1588.6
DET1085	x	major capsid protein, HK97 family	2061.7	2185.8	2184.6	802	913.9	818.3	1892.9	2425.1	2267.2	2273	2234.1	2227.7	1187.6	1306.1	1184.7	1675.54	1823.9	1492.81	1010.8	1154.09	1034.67	1215.6	1254.2	1052.7	2091.8	2024.6	1719.4
DET1091	x	virulence-related protein	3727.4	3508.2	3381.6	1154.7	1150.6	1146.3	2236.2	2437.3	2308.6	2329.8	2250.7	2371.6	1278.8	1057.5	1390	1982.67	1966.87	1813.63	1907.23	1909.64	1611.42	2493.4	2955.7	2331.2	3435.5	3445.2	2751
DET1098	x	virulence-associated protein E, putative	2223.9	2149.3	2338.7	1968.3	1992.5	1875.8	4060.5	4672.2	4380.4	7292.1	7048.6	7365.2	8091.2	7004.7	8720.9	2243.53	2422.92	2236.22	1817.38	2068.94	2273.2	1632.3	1411.3	1374.3	1941.6	2193.4	1997.3
DET1099	x	hypothetical protein	3648	3633.7	4014.3	3322.1	3425.6	3498.8	5364.8	6809.3	6685	8837.5	8505	9358.8	9221.7	10023.9	10200.4	3205.2	3462.47	3498.27	3273.75	3031.11	3712.53	2170.4	2031.5	1993.4	2170.2	2249.6	2069.9
DET1100	x	DNA-dependent DNA polymerase, family A	1050.9	1091.8	1092.5	1320.7	1529.7	1302.2	3140.8	4117.9	3822.6	5302.1	5194.8	5496.8	5027.4	5868.9	5896.8	2161.03	2311.43	1940.18	1808.35	1926.58	2487.03	1571.3	1451.7	1206.1	1510.5	1959.4	1697.4
DET1101	x	hypothetical protein	3724.9	3964.4	3932.8	4642.3	4845.9	4400.2	6383.1	7413.9	8359.1	9000.2	9036	9076.4	10249.1	11317.6	10781.3	6363.3	5820.96	5943.28	6536.85	6271.57	7322.74	3752	3493.3	3222	5265.6	6607	6287.2
DET1102	x	hypothetical protein	3861.6	4030.6	3964.3	4630.9	4754.4	4528.1	6348.5	7980.6	7840.8	8899.6	8996	9627.3	10549.8	10658.2	10594.9	5692.9	5572.48	5333.87	5575.22	5920.47	6783.65	3371.2	3110.6	2896.4	4043.4	4652.5	4784.1
DET1103	x	hypothetical protein	5222.5	5330.5	5783.5	6308.2	6158.5	6751.5	8006.7	9901.1	10006.9	11894.3	11770.2	13025.7	14104.7	13782.5	14206	6470.73	6212.73	5297.39	6410.05	6455.71	8145.82	4134.4	3615.4	3558.1	5093.1	5896.6	5759.1
DET1112	DET1112	type III restriction-modification system, methylase subunit	1739.2	1609.2	1769.9	1385.7	1591.3	1382.9	1378.9	1355.3	1580.2	1449.4	1277	1411.5	1317.9	1421.6	1348.8	1521.47	1982.32	1535.21	1484	1677.78	1570.7	1502.2	1598.5	1540.5	2252	2232.3	2073.2
DET1113	x	hypothetical protein	1467.3	1409.1	1392.5	1075.5	1064.3	1139.4	1040.9	1053	1076.6	905.8	980.5	942	930.8	818.3	835.3	1562.17	1596.18	1274.16	1396.96	1487.31	1062.88	1651.3	1672.6	1665.5	1485.1	1372.7	1272.6
DET1117	x	hypothetical protein	1638.2	1691.5	1586.8	1680.3	1733.7	1959.9	1648.6	1942.1	2048.8	2357.4	2450.2	2505.7	2307.3	2494.5	2334.4	2123.84	2143.98	1905.77	2542.58	2539.61	2562.1	1495.1	1476.5	1437.5	2020.4	1816.6	1924
DET1118	x	acetyltransferase, GNAT family	1331.1	1283.4	1253.1	1217.2	1268.5	1327.5	1222.6	1348	1418.1	1523.2	1585.1	1667.1	1608.5	1694.7	1672.7	1150.74	1226.94	1264.24	1349.33	1253.61	1463.94	1372.7	1457	1398.8	1240.1	1216.5	1155.4
DET1122	x	glutamine-dependent NAD(+) synthetase( EC:6.3.5.1 )	2170	2061.3	1950	1826.9	2046.7	1706.9	1786.3	1673.3	1682.8	1466.5	1492.2	1403.5	1212	1205.6	1233.4	1979.96	2214.88	2314.81	1734.18	1729.67	1553.01	2423	2453.6	2502.9	1922.6	1827	1805.6
DET1123	DET1123	glutamine synthetase, type I( EC:6.3.1.2 )	5523.1	5485	5557.1	6529.3	6660.2	5742.5	5128.3	4800.8	4532	3399.4	3202.2	3295.8	3977.9	3265.3	3159.2	5624.72	6251.64	6276.28	4558.74	4524.68	4045.45	5089.6	5061.9	5018.3	6667	6740.4	6930.6
DET1124	DET1124	nitrogen regulatory protein P-II	2086.3	2080.4	2219.9	2544.3	4447.4	2302.2	1750.2	1820.4	1845	1909.2	1847.9	1917.3	2397.2	2090.7	2004.9	2295.9	2439.12	2678.93	2586.2	2687.15	2617.67	1619.6	1543.1	1449.8	2449.7	2732.5	2396.8
DET1125	x	ammonium transporter	1395.6	1452.6	1362.9	1925.8	3711.5	1606.1	1032.1	1111.5	1123.1	1213.6	1174.1	1098	906.3	1265.7	1032.7	1790.05	2018.7	1873.89	1853.36	1936.14	1885.32	1153.5	1046.5	921.1	2602.3	2722.9	2314.8
DET1126	DET1126	transcriptional regulator	2047.3	2190.9	1901.1	1720.1	1822.1	1703.9	2007.4	1634.6	1922.9	1511	1500	1528.7	1307.3	1582.3	1246.7	2264.09	2322.39	2326.84	2228.33	2103.78	2370.08	2360.3	2346.3	2406.2	1996.1	1983	1738.2
DET1127	DET1127	hypothetical protein	5589.6	5417.5	5297.7	4978	4993.5	4946.4	4803.6	4407.5	4657.2	3585.1	3476	3308.7	3383	2844.2	2968.7	5233.1	5243.77	4613.56	3648.94	3737.18	3947.67	5557.1	5674.7	5954.5	4262.3	4234.7	3922.5
DET1128	DET1128	glutamate synthase, alpha subunit, putative	4536.3	4356	4802.7	4000.4	4198.7	3923.8	4090	3605.6	3698.7	2945.3	3033.7	2901.1	3601.8	2810.5	2665.2	5372.83	5298.88	5343.69	4211.78	4052.98	4048.17	4329.2	4544.4	4392.6	3247.4	3192.9	2895.3
DET1129	DET1129	imidazoleglycerol phosphate synthase, cyclase subunit	4795.8	4932.9	4640	6346.1	6426.9	5667	5121.3	6094.6	6142.6	4296.7	4435.4	4419.3	3785.5	4606.4	3617.2	7625.64	6089.31	6465.35	4940.57	5187.24	5327.79	4679.5	5114	5298.9	5901.9	5520.6	5449.1
DET1130	DET1130	glutamine amidotransferase, class II	4700.3	4921.3	5001.7	4683.2	4627.9	4378.8	4705.3	4287.4	4273.4	3529	3647.7	3641.3	3749.1	3446.3	3187.9	5145.91	4884.53	5448.39	4006.98	4081.58	3741.01	4600.4	4780.2	4959	3256.1	3082.2	2891.6
DET1131	DET1131	pyridine nucleotide-disulfide oxidoreductase family protein	5782.2	6148.5	6145.7	6417.1	6973.1	6128.8	5920.4	6489.5	6820.8	4934.8	5134.7	5362.7	3691.6	5341.3	4565.2	7244.35	6850.55	7216.41	5765.12	5780.78	5852.37	5825.9	5883.7	5928.7	5063	4613.5	4587.9
DET1132	DET1132	imidazole glycerol phosphate synthase, glutamine amidotransferase subunit( EC:2.4.2.- )	3065.8	2992.1	2943.6	2699.8	2595.4	2633	2881.9	2544.2	2513.6	2196.4	2229.7	2277.3	2312.4	2036.1	1967.9	3362.07	3311.66	3143.38	2526.4	2470.89	2586.16	3172.3	3140.5	3399.7	1813.5	1906.7	1710.3
DET1133	DET1133	iron-sulfur cluster-binding protein	4371.5	4447.6	4553.6	4858.3	5267.6	4636.9	4964.8	5038.2	5221.3	4373.8	4145.1	4454.8	4155.9	4914.7	4051	5706.74	5486.4	5912.63	4581.59	5173.94	4953.1	4588.3	4627.5	4563.7	4872.2	4839.3	4984.7
DET1134	x	hypothetical protein	1933.3	1973	1984.1	1958.1	1951.2	1837.1	2094.8	1954.8	2077.1	1620	1552.1	1588.3	1325.2	1494.2	1387.7	2360.16	2591.9	2362.62	1853.4	1893.54	1828.14	2804.4	2715.2	2650.7	2738.6	2803.7	2608.4
DET1135	DET1135	cysteine synthase A( EC:2.5.1.47,EC:4.2.99.8 )	1919.1	2116.7	2042.8	2181	2066	2164.3	1814.2	2001.5	2099.5	2421	2458.6	2450.3	2151.4	2428.6	2204.9	1372.5	1377.75	1446.4	1919.48	1769.44	1998.52	1930.5	1985	1837.6	1483.6	1422.3	1422
DET1136	DET1136	hypothetical protein	2365.6	2313.9	2730.9	2014	2067.9	2372.9	2631.1	2498.6	2152.6	3041.7	3046.2	2949.6	3813.5	3262.4	3673.5	1516.58	1546.55	1802.15	2044.38	1949.38	2294.24	2269.3	2357.2	2181.9	1669.3	1677.5	1711.4
DET1137	DET1137	radical SAM domain protein	2173.4	2095.5	2164.1	1781.3	1901.6	1683.8	1891	1726.5	1698.6	1402.9	1528.3	1435.1	966.3	844.8	863.6	1522.45	1604.99	1731.11	1375.1	1408.3	1182.65	2559.4	2629.2	2537	1599.4	1684.7	1506.2
DET1140	DET1140	carbon-nitrogen hydrolase family protein	1702.9	1580.4	1714.5	1344.2	1353.7	1284.3	1197.7	1163.1	1248.4	1036.3	966.7	960.7	1018.1	1091.1	1052.1	1672.75	1605.29	1764.93	1218.9	1324.23	1219.33	1904.8	2006.4	1915	1761	1690	1759.1
DET1141	x	glycosyl transferase/polysaccharide deacetylase family protein	2890.9	2843.6	2775.5	2118.2	2228.5	2072.3	1943.2	1744.6	1852.3	1609.3	1419.9	1371.6	1399.6	1506	1414.8	2491.19	2651.64	2754.79	2184.44	2286.15	1954.85	2952.4	3081.1	2942.3	2621.4	2533.5	2491.2
DET1144	x	DNA-binding response regulator	1353.9	1455.5	1313.3	1491.9	1356	1636.6	1900.4	1776.9	1821.2	2398.1	2497.9	2377.5	2163.8	2313.5	2386.5	984.063	1059.39	1004.02	1667.12	1734.33	1963.09	2182.4	2059	2116	1351.2	1334.5	1275.5
DET1147	x	transcriptional regulator, Fur family	1696.7	1616.5	1629.4	1613.8	1554.3	1504	1946.6	1775.8	1703.9	1915.7	1839	1798.3	1953.9	1612.6	1922.8	1544.22	1428.45	1470.38	1566.62	1559.23	1442.24	1708.4	1780.4	1745.4	1150.7	1175	1083.5
DET1163	x	transcriptional regulator, MarR family	1817	1737.5	1607.9	1635.4	1531.6	1716.3	1575.6	1735.5	1585.3	2068.7	1925.4	2061.9	2140.7	1966.1	2299.4	1214.92	1217.93	1319.96	1459.89	1358.32	1241.67	1853.9	2039.9	2025.6	1008.2	1012.3	1003.8
DET1164	x	iron-sulfur cluster-binding protein	1465.8	1359.7	1349.8	1218.9	1244.3	1258.1	1203	1189.1	1203	1134.8	1168.3	1193.6	965.7	1102.1	1118.2	1107.85	1174.98	1234.76	1018.53	1108.69	1105.81	2052.8	2150.6	2007.9	1090	1059.8	1054.8
DET1172	DET1172	transcriptional regulator, MarR family	4877.9	4636.3	4700.4	4275.8	4392.4	4461.1	4171.3	3817.2	3821.1	2796.6	2837.6	2730.8	2763.3	2663.3	2474	3614.26	3434.2	3743.97	2577.72	2385.63	2014.29	4773.1	4825.9	4981	5356	5159.2	5515.4
DET1184	x	BioY family protein	3163.7	3102.9	3113.3	2835.1	2835.9	2638.8	3207.9	2497.4	2613.5	2449.5	2403.4	2297	2269.3	1857.9	1958.7	2955.05	3217.01	3708.66	2752.3	2790.92	2675.51	2712.7	2678.5	2464.1	2105.1	2357.3	1896.6
DET1185	x	hypothetical protein	3467.9	3261.8	3730.6	3522.1	3443.8	3861.3	4188.6	3527.3	3539.7	3306.7	3468.3	3409.3	3555.2	3143.2	3289.8	4016.42	3944.37	4063.38	3657.09	3614.29	3802.77	3324.5	3455.5	3339.6	4426.1	4784	4230.5
DET1187	DET1187	6,7-dimethyl-8-ribityllumazine synthase( EC:2.5.1.9 )	5581.7	5638.3	5451.7	6110.8	6365.8	6762	6529.6	6320.5	6470.2	6060.5	5998.9	5731.4	5532.3	5995	5393.6	6148.85	6268.93	5887.43	5559.88	5306.51	6292.65	6374.7	6408.8	6520.1	7246.4	7113.2	7337.7
DET1188	DET1188	3,4-dihydroxy-2-butanone 4-phosphate synthase/GTP cyclohydrolase II	2577.7	2592.7	2813.8	2267.3	2192.3	2163.3	2339.7	1983.3	1938.8	1762.8	1911.7	1744.6	1792.8	1551.3	1848.5	2024.03	2292.83	2674.55	1638.9	1641.71	1453.39	2919.1	2867.9	2914.5	1319.1	1421.3	1156.5
DET1189	DET1189	riboflavin synthase subunit alpha( EC:2.5.1.9 )	2910.2	2864.3	2708.7	3180.4	2833.3	3220.9	2832.9	2930.1	2992	2560.7	2425.5	2515	1865.5	2291.3	1982.3	3064.82	3007.99	2911.37	2213.33	2374.93	2398.46	3069.6	3294.5	3358.4	3526.3	3073.5	3537.1
DET1190	DET1190	riboflavin biosynthesis protein RibD	4096.8	3986.3	3847.9	3547.7	3548.8	3618.9	3232.2	3275	3184.7	2470.2	2393.8	2474.3	2306.6	2029.1	1961.7	4615.39	4788.6	4363.42	3403.07	3778.26	3420.98	3954.7	3814.2	4205.8	3067.7	3272.7	3349.7
DET1191	DET1191	lipoprotein, putative	2979.5	3105.3	3007.2	1831.4	1663.7	2197.2	2648.2	2991.6	3069	4860.4	4954.6	5195.8	5890.3	5510.3	6235.2	1637.67	1865.88	1737.28	1847.19	1928.19	2273.2	1037.9	926	895.9	982.1	972.2	911.3
DET1192	x	signal peptidase I( EC:3.4.21.89 )	2757	2910.9	2609.1	2692	2747.4	2706.7	2349.2	2576.3	2493.1	2193.5	2250.6	2268.9	1745.7	2039.1	1961	2470.78	2877.54	2770.12	2146.52	2100.96	2164.91	2810.1	3307.4	3043	2741.4	2767.5	2680.6
DET1193	DET1193	orotate phosphoribosyltransferase( EC:2.4.2.10 )	3888.4	3772.2	3822.8	3615.1	3656	3466	3255.5	3464.7	3537.1	2691.3	2685.4	2681.8	2267.1	2841.4	2495.1	4530.84	4752.52	4247.65	3676.41	3833.07	3642.55	3995.7	4264.2	4247.8	4497	4373.5	4497.1
DET1194	DET1194	hypothetical protein	2432.2	2454.7	2345.4	2244.5	2347.5	2155.1	2128.2	2345.1	2395.6	1861.6	1716.9	1788.9	1358.3	1864	1466.9	2035.58	2098.82	2204.2	1906.76	1710.09	1720.51	2962	2927.2	2973.1	2462	2582.7	2686
DET1195	DET1195	DNA mismatch repair protein, MutL/HexB family	1014.3	1046.9	1081	885.4	1029.5	829.3	1162.2	958.1	993.3	1034.4	1005.7	1027.1	1018.6	1014.3	1121.4	851.306	929.461	989.014	934.24	934.629	918.425	1232.1	1294.6	1257.9	943.4	912.4	861.1
DET1196	DET1196	ATP-dependent DNA helicase PcrA( EC:3.6.1.- )	2531.3	2521.6	2536.5	2128.8	2328.4	1934.5	2144.3	1870.1	1894.6	1157.8	1074.1	1053.1	1019.3	937.1	873.7	3030.71	3114.23	2929.42	1952.32	1786.2	1454.26	3073.3	3099	3042.2	2869.9	2878.7	3005.6
DET1198	DET1198	pyrimidine regulatory protein PyrR	5832.8	5684.4	5699.5	7688	7514.3	7420.8	5396.7	5758.5	5944.3	3926.7	3326.8	3685.8	4033.1	5291.6	4166.7	5474.08	6005.29	5259.96	5285.4	5345.58	5073.31	1966.1	1850.5	1489.8	2056.5	2405.5	1966.7
DET1199	DET1199	aspartate carbamoyltransferase( EC:2.1.3.2 )	4831.6	4507.7	4653.6	5422.3	5159.4	5265.3	3506.3	3917.8	3779.7	2468.1	2157.4	2332.6	2880.9	3147.9	2963	4850.06	4951.6	5024.42	5096.03	4755.99	4670.9	947.5	875.7	874.3	970.7	828.9	976.5
DET1200	DET1200	dihydroorotase( EC:3.5.2.3 )	5594.2	5473.2	5269	7102.2	6784.5	6285.4	4417.1	4511	4610.8	3021.4	2733.5	3041.1	3840.4	4066.9	3629.4	6380.39	6870.76	6872.67	7337.45	6703.58	6173.67	1060.1	1071.2	1027.6	1662.5	1529.7	1687.9
DET1201	DET1201	carbamoyl-phosphate synthase small subunit( EC:6.3.5.5 )	5875.9	6095.4	6343.5	7320.2	7734.5	7150.8	5293.4	5421.1	5481.5	3245.6	3192.7	3363	4221.6	4178.9	4005.8	7727.07	7456.16	7459.5	7597.06	7539.54	6627.07	1447.9	1507	1462.6	1553.2	1490.3	1422.7
DET1202	DET1202	carbamoyl-phosphate synthase, large subunit( EC:6.3.5.5 )	4508.1	4523.7	4594.4	4903.9	4901.4	4417	3304.8	3181	3274.2	1959.3	1824.6	1893.8	2478.3	2548.5	2250.1	5200.02	4849.49	5124.88	4691.01	4558.82	4377.86	799.1	812.6	802.5	1262.6	1144.5	1247.4
DET1204	DET1204	GTP cyclohydrolase I( EC:3.5.4.16 )	2269.6	2523.2	2376.7	1905.3	2097.2	2082.8	2165.6	1897	2083.8	1671.9	1554.5	1486.6	1214.7	1342.2	1270.5	3580.37	3072.29	2937.03	2877.7	2921.47	2491.42	2127.1	2274.7	2206.8	2988.6	3064.4	2692.6
DET1205	DET1205	threonine synthase( EC:4.2.99.2 )	3402.9	3352	3383.8	2767.2	2964.2	2399.7	2438.1	2620	2644.5	2290.7	2077.3	2136.7	2020.2	1913.5	2017.6	3379.48	3864.73	3830.06	2832.32	3188.93	3015.83	3004.9	3027.1	2927.5	3207.5	3575.4	3387.1
DET1206	DET1206	homoserine dehydrogenase( EC:1.1.1.3 )	3823.7	3734.1	3755.5	3364.3	3438.6	3084.7	3101.5	3401.8	3363	3076.5	3074.9	3193.6	2712.7	2712.3	2596.9	3874.52	4004.14	4225.53	3557.57	3663.26	3388.75	3537.4	3609.3	3639.2	4733.3	4413.6	4719.2
DET1207	DET1207	protein export protein, putative	4514.1	4415.7	4549.4	4505.3	4675.6	4099.6	3891.7	4264.9	4538.6	3912.2	3624.8	3841	3186.6	3764.5	3472.4	5721.74	5317.03	5596.42	5227.33	5307.11	5215.67	3725.6	3882.2	3573.2	5468.2	5347.8	5161.6
DET1208	DET1208	nucleotidyltransferase family protein	3824.1	3794.9	3931.2	4634.2	4520.4	4408.5	4172.3	4276.8	4336.2	3717	3538.2	3623.6	2975.2	3212.3	2591.6	3220.27	3849.67	4164.25	3123.83	2763.25	2585.64	4741.8	4530.1	4767.2	5543.9	4842.9	5592.1
DET1209	DET1209	acetyl-CoA synthetase( EC:6.2.1.1 )	7910.3	7937.8	7782.5	10049.9	9793.9	10180.4	9673.8	10502.6	10438.8	9339.2	9328.2	9100.7	8251.9	7766.2	7682.9	7956.24	7721.74	8203.81	7815.8	7648.88	8588.77	9633	9944.7	10618.2	11889.4	11414.8	12605.7
DET1210	DET1210	peptide chain release factor 1	3566.4	3509.7	3580.2	4004.4	4082.6	3859.1	3637.9	3741.3	3896.3	2956.4	2936.7	2984.8	2237.3	2967.4	2343.5	3679.83	3737.01	4362.93	2658.91	2881.1	2375.2	4218.4	4246.6	4341.8	4723.7	4801.3	4574.4
DET1212	DET1212	translation elongation factor G	3009.3	2952.6	3064.7	2909.5	2850.5	3137.6	2855.5	3265.8	3279.2	2773.6	2891.7	2605	1929	2382.5	2003.2	3717.7	3410.53	3331.81	4338.46	4566.38	4987.18	2624.4	2555.9	2710	4124.6	3939.1	4335.1
DET1213	x	hypothetical protein	1659.1	1644.8	1419.9	1476.2	1414.5	1392	1675.9	1579.3	1532.6	1468.3	1425	1527	1165	1303	1225.1	1742.87	1994.84	1747.05	1665.04	1860.19	1889.42	1600.6	1701.5	1616.2	1291.3	1295.6	1283.9
DET1214	x	hypothetical protein	1748.1	1874.5	1735.3	2019.6	2020.5	2022.4	2430.1	2013.6	2171	2190	2225.3	2213.7	1708.8	1892.9	1734.2	2539.63	2565.15	2814.63	2819.66	2761.84	2818.93	1745.7	1738.7	1775.2	1740.9	1887.9	1825.3
DET1215	DET1215	tyrosine recombinase XerD	3950.6	4049.4	3847.4	4417.6	3986.5	4320.2	3877.2	4748.8	4440.8	4393.4	4238.7	4409.1	3669.5	4096.3	3797.4	3724.29	3965.11	4013.78	4387.34	4410.63	4272.61	3459.2	3480.5	3491.2	3691.3	3842.1	3754
DET1217	DET1217	acetyltransferase, GNAT family	1580.4	1757.8	1779.1	1857	2023.2	2090.2	1788.1	1939.5	2067	1990	2033.2	2004.2	1568.5	1895.1	1783.4	2193	2212.45	1966.1	2285.23	1977.67	2613.23	1771.2	1777.1	1697.4	2005.1	2138.4	1901.9
DET1220	DET1220	hypothetical protein	3825.1	3928.2	3961.7	3936.7	3712.9	3878.8	4247.4	4256.7	4071	4732	4539.7	4911.8	4005.1	3756.4	4162.7	3159.65	3291.39	2944.79	2533.42	2593.86	2785.76	4067.5	4041.5	4159.6	3860.4	3883.8	3765.6
DET1224	DET1224	cob(I)alamin adenosyltransferase( EC:2.5.1.17 )	3015.9	3170.3	2921.3	2908	2748.7	2741	2663.9	2188.4	2222.8	1906.1	1993.8	1821.6	1339.8	1624.3	1548.3	2880.94	2859.39	3144.2	2121.85	2195.12	2317.58	3868.2	3915.5	4154.5	3412.5	3446.4	3300.6
DET1225	DET1225	hypothetical protein	6852.8	6632.5	6785.5	7105.8	7051	6809.2	6245.1	6366.1	6551.5	5279.6	5136.7	5270	4303	4846.5	4078.9	7307.32	7148.51	7279.79	6648.84	6791.81	5865.15	7320.4	7208	7406	8641.7	8532.8	8655.7
DET1227	DET1227	DNA polymerase III, beta subunit( EC:2.7.7.7 )	5063.1	5321.6	4874.7	6405.9	6443	6305.2	6415.5	7062.7	6774.9	6465.2	6599	6698	6343.6	7465.5	6833	6423.84	6330.3	6268.18	7636.25	7874.46	7939.8	4732	4795.3	5099.6	6587.7	6371.7	7023.8
DET1233	x	DNA-binding response regulator	1241.8	1184.8	1157.1	1342.9	1476.5	1442.2	1602.4	1348.2	1633	2125.7	2081	2096.1	2223.1	2322	2704.5	1446.03	1502.25	1409.26	2397.47	2313.88	2552.52	957	1026.1	954.4	854.8	815.5	889.8
DET1237	x	formyltetrahydrofolate deformylase( EC:3.5.1.10 )	2470.8	2095.3	2514.1	1389.1	1740.8	1342.7	2144.6	1723.8	1460.4	1659	1738.5	1527.8	1866.4	1368.1	1496.9	1056.18	1164.99	1349.34	1305.52	1077.96	828.199	2514.5	2289.6	2436.8	1347.2	1137	1320.4
DET1240	DET1240	peptidyl-prolyl cis-trans isomerase, cyclophilin-type( EC:5.2.1.8 )	3715.6	3739.8	3474.4	3403.1	3487.7	3174	3175.2	2726.7	2890.6	1919.1	1746.9	1746.1	1201.1	1422.7	1156.5	3945.86	3965.55	3747.21	2416.51	2615.98	1969.9	4123.3	4255.3	4161.7	3089.9	3327.1	2875.7
DET1242	x	hypothetical protein	1703.7	1642	1767.2	1930.8	2121	2287	2553.3	2305.3	2361.8	3431.3	3751.5	3713	4753.5	4542.3	4881.9	1450.36	1527.78	1567.17	2599.75	2726.46	3199.43	2193.4	2143.3	2057.3	1958.6	1969.8	2088.4
DET1244	DET1244	NADPH-dependent FMN reductase	2663.7	2713.9	2508	3083.7	3347.6	3353.3	3080.6	3330.1	3242.5	3332.9	3291.5	3320.3	2628.8	3395.3	3114	2806.77	2743.23	2723.22	2449.11	2623.6	2674.54	2925.8	2907.8	2965.5	2979	2621.5	2836.5
DET1246	x	hypothetical protein	1602.8	1489.3	1555.8	1443.1	1463.4	1398.9	1837.8	1582.9	1557.8	1945.2	1992.3	1913.8	2280.1	1753	2022.9	1401.17	1443.93	1396.8	1336.35	1397.32	1504.95	1263.9	1208.9	1204	1214.1	1165.7	1201.8
DET1247	x	transcription regulator, ArsR family	1601.4	1386.2	1534.1	1015.7	890.7	1042.8	1230.7	1076.1	1068.5	1275.1	1308.6	1295.5	1266.9	1144.4	1270.9	833.197	897.835	950.29	914.089	838.687	934.975	903.9	804.4	820.6	993.7	998.7	952.9
DET1248	x	hypothetical protein	1302	1418.2	1203.1	1182.6	1231.8	1084.2	1338.3	1272.7	1503.6	1138.7	1190.5	1163.7	845.5	992.2	1009.4	1365.63	1619.86	1338.69	1327.87	1319.08	1292.3	1096	1063	900.3	1332.7	1393.6	1437.1
DET1251	DET1251	NADPH-dependent FMN reductase	3008.6	2740.9	2586.1	2512	2612.4	2505.5	2589.3	2645.6	2796	2444.2	2424.6	2489.5	2152	2041.1	1949.6	1848.54	1926.95	1878.39	2066.33	1989.53	2058.62	1467	1494.5	1470.5	1205	1252.5	1264.8
DET1252	x	hypothetical protein	1880.2	1691.4	1666.7	1996	2102.5	2250.5	2873.8	2643.8	2579.6	3782.9	3964	3838.4	5125.5	4786.4	5445.5	1093.41	1217.47	1231	1969.76	1884.42	2332.86	2083.3	2143.8	1954.4	1591.8	1674.5	1702.8
DET1256	DET1256	bifunctional ornithine acetyltransferase/N-acetylglutamate synthase protein( EC:2.3.1.35 )	2839.1	3055.6	2673.1	2575.6	2453	2516.8	2336.8	2414.6	2262.8	2229.7	2157.9	2081.1	1675.5	1706.6	1717.5	2208.43	2689.96	2458.46	1613.05	1639.31	1822.77	3023.1	3078.3	3132.1	2972.9	2980.1	2812.7
DET1257	DET1257	acetylglutamate kinase( EC:2.7.2.8 )	3360.1	3286	3403.7	3488.5	2922.1	3193.7	2789	2980.4	3069.6	2489.5	2399	2545.1	2234.9	2190.7	2076.1	4001.1	3599.78	4052.68	2822.07	2977.74	3287.08	3410.1	3571	3529.3	3725.6	4087.2	3902.1
DET1258	DET1258	acetylornithine aminotransferase( EC:2.6.1.11 )	2692.9	2752.8	2544.5	2715	2091.5	2799.6	2346.2	2212.1	2167	2003.4	2038	2202.3	1746.3	1489	1639.6	2711.04	2544.63	2326.49	2432.82	2360.45	2405	2301.1	2336.1	2337.6	1911.1	2001.3	1758.6
DET1260	DET1260	argininosuccinate synthase( EC:6.3.4.5 )	4584.9	4568.5	4786.6	4651.2	4811	4586.7	4149.6	4407.7	4609.9	3942.3	3828.3	3843.1	3117.3	3646.5	3233.2	6122.93	5517.67	5918.16	5520.32	5571.72	5360.17	3662.6	3992.3	3811	5503.4	4979.8	4990.4
DET1261	DET1261	argininosuccinate lyase( EC:4.3.2.1 )	6061.3	6073.1	5972.5	6596.3	6271.9	6105.2	5415.7	5816.1	6045.8	4588.5	4408.5	4416.2	3409.9	3973.5	3421.4	7689.37	7445	6720.23	7055.45	6752.92	6853.55	5019.3	5321	5388.2	8359.7	8257.5	8377.9
DET1262	DET1262	ribosomal protein L28	4741.2	4772.3	4858.6	5622.6	5971.4	5138.1	5330.9	5456.7	5135.8	5052.2	4750.9	4434.7	3851.7	4683.6	3881.7	5899.99	5301.63	5619.18	4753.66	4930.46	4611.61	5017.7	4923.6	5156.5	3653.2	3956.5	3745.3
DET1263	DET1263	DAK2 domain protein	4149.2	3932.1	4054.3	3653	3471.7	3640.7	2994.3	3186.5	3222.4	2250.6	2310.8	2475.7	2047.5	1673.5	1607.9	3937.35	4015.15	4020.82	3122.26	3207.14	2730.94	3350.6	3384.8	3444.5	3763.1	3619.6	4013.3
DET1264	DET1264	degV family protein	3855	4000.5	3670	4346.5	4096.9	4267.9	3678.8	3784.6	3835.9	2999.3	3048.7	3041.9	1786.1	2611	2106.2	4053.23	3954.14	4147.77	3840.04	3689.37	3271.15	4020.8	4011.6	4038.8	4063.3	4172.7	4039.8
DET1265	DET1265	degV family protein	5348.4	4975.8	4840.4	4334.4	5020.9	4624.6	4266.4	4425.8	4418.6	3390.1	3189.7	3136.7	2332.7	3577.4	2472.8	4363.81	4292.65	5092.68	4526.55	4239.68	4204.41	4181.1	4339.8	4338.5	5129.6	5306	5437
DET1266	DET1266	degV family protein	4824.2	4669.4	4913.3	4053.6	3820.9	3895	3485.1	3109.4	3205.3	2172.1	2347.5	2155.3	1983	1654.9	1718.8	4037.74	4192.95	4189.83	3635.67	3690.02	2987.5	4417.8	4271.4	4593.2	3356.7	3192.3	3227.8
DET1267	x	degV family protein	3808.7	3571.6	3748.6	3184.4	3034.6	2797.4	2421.9	2378.5	2492.5	1417.1	1403.5	1406.1	1303.3	1126.5	969.8	3207.89	3190.47	3144.07	2695.57	2325.55	2126.29	3300.2	3321.5	3562.3	3233.1	2955.8	3142.5
DET1272	DET1272	enoyl-(acyl-carrier-protein) reductase, putative	4692.9	4578.9	4704.7	5227.4	5280.4	5250.3	4641.2	4807.3	4915.6	3905.7	3785.1	3908.8	3499.2	3852.4	3495.3	5657.86	5623.87	5638.62	5095.76	4926.44	3957.85	5492.3	5946.3	5969.1	9899.8	9323.5	10030.7
DET1273	x	hypothetical protein	3525.2	3636.4	3499.9	4611.1	4049.4	4570.6	4505.1	4019.1	4105.6	3930.3	4315.8	4015.9	2993.5	3403.9	2954.6	4134.37	3967.88	3845.75	3637.34	3625.89	3308.24	5567.3	5276.7	5520.9	5493.5	5640.9	5703.8
DET1274	DET1274	hypothetical protein	4153.2	4090.6	4030.1	3869.8	3517.4	3853.3	4126.2	3257.8	3388.6	2746.6	2862.5	2896.1	2775.1	2255.8	2576.2	3589.08	3723.36	3757.05	3123.08	2935.31	2524.5	4803.7	4751.5	4689.6	5470.5	4981.5	5678.7
DET1275	DET1275	ribosomal protein L32	7492.2	7986	8086.4	9178.9	9521.5	9046.4	9134	9117.7	10309.5	8878.8	8219.3	9093.9	8570	10652.8	8866.8	9875.91	9012.55	9306.72	9843.31	9751.31	9632.03	8659.1	8534.8	8671.6	13194.2	12416.8	14715.5
DET1276	DET1276	malonyl CoA-acyl carrier protein transacylase( EC:2.3.1.39 )	5930	6075.5	5769.3	6364.4	5739.6	6106.6	5215.2	5076.3	5198.9	4291.6	4245.1	4076.9	3103.9	3792.5	3253.7	7529.73	6955.97	6600.26	5497.68	5573.54	4981.49	6002.2	6073.4	6326.4	7245.9	7047.8	7128.4
DET1277	DET1277	3-oxoacyl-acyl carrier protein reductase( EC:1.1.1.100 )	4474.4	4500.8	4565	4868	4591.5	4470.4	3610.7	4072	4163.9	3269.1	3214.1	3200.6	2585.8	3164.3	2708.7	4697.4	4770.55	4967.53	3641.8	3560.63	3068.01	5203	5217	5377.3	6160.6	5983.6	6319
DET1278	DET1278	N utilization substance protein B	3109.8	3121.7	2994.7	3033.3	3004.5	2869.7	2477	2130.5	2293.2	1713.1	1619.9	1633.5	1384.1	1387.3	1268.7	3250.19	3265.63	3185.49	1904.72	2003.06	1666.61	3589.4	3549	3516.5	3916	3710.9	3782.1
DET1279	DET1279	acyl carrier protein	9236.5	9426.2	9452.9	11249.7	10609.8	11316.6	8864.5	9648.9	9867.4	7316.2	6699.4	7329.2	5319.6	6965.8	5494.1	11665.6	10510.3	10338.9	10374.8	10246.4	9357.83	10223.4	10150.1	10738.4	16027.9	15379.5	17147.6
DET1280	DET1280	radical SAM/B12 binding domain protein	3591.5	3522.8	3382.1	3827.2	3611.7	3863.8	3772.6	3575.3	3575.3	2971.7	2992	2890.3	2431.1	2402.4	2019.7	3819.91	3928.89	3719.97	3353.8	3453.32	3160.8	3960.1	3738	3925.5	3589.2	3699.5	3527.3
DET1282	DET1282	gamma-glutamyl kinase( EC:2.7.2.11 )	3325.4	3439.3	3074.9	2910.9	2925.5	2898.5	2701.6	2629.7	2543.8	2256.1	2483.3	2508.6	1838.1	1674.7	1950.1	1850.82	1972.65	2135.11	1635.57	1570.83	1327.59	2937.4	3030.6	3023.2	1675.3	1830.6	1599.6
DET1283	x	hypothetical protein	2989	3344.9	2489	3330.8	3337.6	2905.3	2824.6	2938	3154.9	2366.6	2355.3	2171.2	1265.5	1264.4	1200.6	4319.02	4017.81	2613.94	2541.27	3194.29	3085.77	3417.9	3464.1	3183.9	3373.7	3892.9	3324.7
DET1285	DET1285	serine protease, DegP/HtrA family( EC:3.4.21.- )	3388.9	3263.2	3604.4	2989.5	3147.5	3299.3	3650.5	3294.8	3207.3	4406.5	4661.8	4347.5	4879.6	4407.8	5189.1	2065.99	2128.23	2286.38	3352.77	3605.13	3932.55	2852.5	2864.4	2925.6	1747.1	1676.5	1863.3
DET1288	DET1288	gamma-glutamyl phosphate reductase( EC:1.2.1.41 )	3020.6	2974	3031.7	2575.1	2640.6	2575.4	2474.1	2431.3	2455.5	2851.3	2685.9	2716.6	2662.6	2550.9	2699.3	2104.75	2268.53	2461.38	1979.28	2143.15	2232.25	2837.4	2767.4	2843.1	1783.2	1968.8	1956.4
DET1294	DET1294	DNA-binding response regulator	3549.1	3798.7	3534.9	5106.5	5156.5	4471.4	5631.3	4736.7	4391.2	4297.5	4828.2	4846.8	4921.1	3397.9	4121.7	4382.99	5197.49	4919.97	4564.12	4718.69	3931.01	3065.7	3065.7	3035.5	3423.9	3959	3881.6
DET1295	x	hypothetical protein	2143.7	1948.8	2108.4	1931.5	1856.7	1927.2	2021.5	1889.2	1837	1903.2	1871.7	1875.8	2061.5	1725.6	1827.1	1579.37	1759.96	1618.29	1671.97	1591.85	1787.29	1858.3	1932	1866.4	1386.3	1391.7	1259.2
DET1296	DET1296	hypothetical protein	6863.9	6907.5	6880	9099.2	8345.3	7909.6	7858.7	9000.5	8773.7	8319.9	8285.3	9451.1	7874.6	9728.8	8311.3	9254.5	8413.27	8490.87	10310.9	10630.9	10886.7	7076.4	7288.7	8036.4	14058.6	14696.5	16452.6
DET1298	DET1298	GTP-binding protein TypA	2211.2	2132	2071.1	1824.1	1908.8	1601.3	1954.8	1870.3	1812.2	1247.9	1219.8	1248.2	1052.7	1049.1	915.8	1904.29	2216.48	2128.01	1086.2	1119.57	1014.14	2019.5	1991.7	1938.1	1436.4	1624.5	1285.2
DET1301	DET1301	ISDet4, transposase	2418.6	2296	2183.4	3041.8	3066	3491.2	2763.1	3029.7	3095.2	3439	3470	3654.5	3648.9	4168.9	4052.3	3318.6	2743.14	2712.74	3578.85	3519.05	4778.53	1780.4	1796.7	1712.9	2651	2396.2	2629.9
DET1305	DET1305	hypothetical protein	2913.1	3024.9	3015.6	3023.1	3032.2	3262.4	2904.7	2826.2	3481.6	2586.3	2600.3	2625.6	2433.1	2050.9	2292.7	2333.49	2394.29	3292.87	1854.09	1789.85	1803.39	2118	2274	2318.9	1795.3	1757.1	1665.7
DET1306	DET1306	hypothetical protein	7198.2	7384.5	7303.3	9365.7	9370	9927.3	9572.1	10301.5	10385.2	11478.4	11674.6	11661.4	11695.2	12566	11812.6	9800.66	8954.77	8156.1	11378.2	12161.9	14011.4	7182.9	7301.3	6890	11783.8	11612.8	12577.6
DET1308	DET1308	hydrolase, alpha/beta fold family	1415	1326.8	1387.2	1049.2	1114.2	1118.8	1092.1	1011	943.4	935.9	870.2	831.3	879.7	901.3	830.3	1247.3	1374.02	1442.03	1050.45	1088.36	1181.99	1764.1	1709.5	1838.3	1336.8	1357.7	1366.6
DET1309	DET1309	ATPase, AAA family	1812.2	1749.7	1660	1309	1384.8	1297.7	1254.3	1102.8	1098.4	1037	988	1058.5	1309	1098.3	1158	1502.58	1495.47	1733.07	1390.97	1374.1	1159.61	2351.9	2297.3	2372.4	1639.8	1439.6	1349.1
DET1310	x	hypothetical protein	1365.6	1351.2	1413.9	946.6	1122.8	997.7	1304.2	1049.6	1072	1147.5	1119	983.3	1309.5	1292.4	1193	1523.82	1675.99	1702.85	1326.33	1316.35	1254.34	2028	2210.4	2039.1	1299	1254.3	1324.6
DET1311	DET1311	hypothetical protein	1518.3	1577.5	1685.9	1222.4	1296.8	1287.7	1741.3	1263.3	1257.5	1463.2	1550	1512.7	1955.5	1517.8	1821.1	1378.91	1517.51	1713.22	1289.95	1386.47	1437.24	2312	2403.4	2342.8	1121.8	1157.8	1110.2
DET1313	DET1313	protein of unknown function /conserved hypothetical protein TIGR00296	1871.7	1887.9	1864.5	1772.7	1808.7	2107.5	1945.6	1720.6	1757.4	2247.8	2119.3	2088.2	2644.1	2711.4	2764.1	2157.99	2452.72	2471.42	2581.01	2515.16	2761.86	2724.5	2703.2	2693.6	2285.5	2301.8	2343.3
DET1314	x	radical SAM domain protein	1927.5	1807.2	1793.7	1661.8	1852.5	1871.7	1980.5	1877.7	1800	2544.2	2536.2	2526.6	3763.4	3306.2	3288	1779.7	1898.64	1892.48	2101.06	2176.89	2384.13	2962.5	2932.8	2884.2	2096.8	2079.4	2112.7
DET1318	DET1318	hypothetical protein	2309.2	1914.7	2392.6	1820.9	2009.8	1887	2431.3	2184.7	2192.6	2030.8	2149.5	1835.6	1987.8	1546.7	1538.9	2251.77	2282.89	2407.65	2067.58	2314.09	1937.9	2446.8	2456.8	2160.2	2527.6	2121.7	2171.5
DET1323	DET1323	dephospho-CoA kinase( EC:2.7.1.24 )	2938.5	2621.5	2819.9	2953.2	2983.2	3030.4	3011.1	2796.7	2972.4	2440.9	2344.3	2242	1934.6	2147.2	2013.9	2167.88	2209.84	2059.66	1395.74	1576.49	1542.77	3287	3405	3347.6	2664.7	2976.2	2639.3
DET1325	DET1325	ribosomal protein L21	8928.3	9282.8	9185.1	11540	10884.5	11086	9961.3	10737.5	10840.1	9707.8	9875.3	10408.7	9834.3	11386.5	9952.7	10906.8	10014.8	9685.92	11045	11207.9	11041.9	9323.7	9502	9116.7	14472.8	14947.1	14438.9
DET1326	DET1326	50S ribosomal protein L27	6986.8	7332.8	6539.6	8164.6	7529.9	7659.7	6471.2	7836.4	8297.8	7220.6	6809.3	7929	7370.8	7394.5	6559.1	7920.87	7657.81	6147.16	7655.61	8122.5	6698.28	7099.2	7581.9	7798.5	9431.8	9986.2	9160.7
DET1327	DET1327	ribosomal protein L31	3276.1	3232	3254.1	2890.4	2861.5	2691	3408.8	2716	2417.7	2532.5	2548.4	2383.5	1866.9	1707	2049.2	2889.56	3091.2	3220.85	2152.59	2107.06	1771.48	3301.3	3257.2	3377	1904	2243.5	1919.7
DET1329	DET1329	phosphoribosyl-AMP cyclohydrolase( EC:3.5.4.19 )	2745.6	2785.8	2562.8	2988	3193.3	3002.3	3351.3	2984.6	3070.1	2606.9	2638.3	2790.1	2027.7	2575.1	2376.7	3843.98	3675.65	3935.23	2376.03	2395.97	2553.79	3973.9	4104.1	4148.8	2356.1	2191.9	2530.2
DET1330	x	acetyltransferase, GNAT family	1118.9	1099.9	990.8	1128.4	1157.7	1201.9	1285.9	1374.3	1397.9	1180.9	1208.5	1204.2	801.2	1053.7	957.8	1186.3	1091.53	934.847	840.694	920.09	971.838	1197.6	1209.4	1186.1	1388.4	1340.5	1317
DET1331	DET1331	phosphoribosylformimino-5-aminoimidazole carboxamide ribotide isomerase( EC:5.3.1.16 )	1725.5	1888.9	1645.3	1619.7	1608.1	1633.7	1473.2	1407.3	1297.1	1372.9	1407.7	1348	1121.1	1271.7	1391.2	1818.38	1932.94	2051.7	1557.4	1527.14	1559.19	1579.4	1443.7	1629.2	1245.9	1249.9	1153.8
DET1332	x	hypothetical protein	2622.8	2506	2485.7	2977.3	3064.7	2836.5	2741	3338.3	3399	3467.8	3288.7	3339.7	2406.6	3789.4	3072.5	3402.17	3296.84	3253.14	3309.45	3306.63	3444.89	2510.7	2453.1	2415.9	4324.1	4240.3	4217.6
DET1334	DET1334	glutamyl-tRNA(gln) amidotransferase, C subunit( EC:6.3.5.- )	3773.4	3766.4	3776.5	3859.3	3844.4	3771.7	3865.5	3671.7	3754	3432.7	3302.7	3188.3	2946.3	2719	2981.6	4761	4552.04	4694.72	3521.55	3627.26	3306.17	3609.3	3486.8	3581.3	3875	3908.1	3885.1
DET1335	DET1335	glutamyl-tRNA(Gln) amidotransferase, A subunit( EC:6.3.5.- )	3779.2	3569.9	3580	3381.3	3543.6	3467.8	2886.4	2890.8	3119	2282.2	2251.5	2251.8	1612.9	1840.4	1527.6	4098.93	3972.87	3797.55	3202.43	3164.93	2659.97	3568.8	3528.5	3309.9	4336.5	4311.6	4147.2
DET1337	x	hypothetical protein	4054.2	3899.2	4259	2786.3	3234.3	2697.9	3822.3	3617.9	3577.5	3424.7	3128.4	3433.4	3350.9	2583.2	2783.1	4736.65	4617.04	4455.91	3456.09	3476.07	3463.46	3829.2	3864	3735.7	2143.1	2327.3	2151.6
DET1338	x	DNA-binding protein	5089.2	4898.7	4828	3661.7	3379.6	3641.7	3870.1	3813.1	3854.8	3385	3578.1	3391.9	2547.3	2540.2	2630.6	3916.93	3627.45	3607.14	2799.37	2661.75	2594.69	5200.3	5091.2	5035.7	3553.3	4124.4	3529.4
DET1339	DET1339	ABC transporter, ATP-binding protein	5858.4	5725.5	5668.3	6255.4	5626.2	5728.3	5482	6906.4	7139.8	5223	4605.9	5078.2	3423.4	5346.6	3489.3	6716.16	7236.53	6316.08	5327.08	5429.69	5315.92	5682	5507.5	5632	8628.3	8139.9	7610.8
DET1340	x	ABC transporter, permease protein, putative	6786.9	6601.5	6835.9	4945.7	4792.2	4567.1	5752.3	5130	4871.4	4340.3	4557.4	4214.9	4378.1	2985.1	3414.2	6099.9	6531.64	6959.44	5197.81	5160.42	4557.41	6981.8	6862.1	6945.7	5461.2	5343.6	5058.3
DET1341	DET1341	transcriptional regulator, AsnC family	5761.3	5851.2	5838.6	6514.7	7026.3	6472.6	6049.6	6764.3	6854	5781.6	5577.2	5679.4	5365.2	6338.5	5236.3	7292.55	7401.68	7095.26	6975.29	7116.26	6569.04	6090	5907.7	6126.9	9980.8	9823.2	10145.3
DET1342	DET1342	aspartate aminotransferase( EC:2.6.1.1 )	4249.8	4162.8	4290.4	3972.1	4391.4	4125	3733	4048	3835.9	3172.2	2829.6	3086.5	2559.5	2856.3	2541.6	4401.41	4083.34	4830.85	3522.58	3740.17	3561.18	4218.3	4281.5	4129.4	4969	5178.9	4921.7
DET1343	DET1343	tryptophanyl-tRNA synthetase( EC:6.1.1.2 )	2670.4	2648.6	2678.4	2221.7	2273.2	2214.9	2657.7	2346.7	2125.3	2210.1	2260.8	2410.2	2407.6	2071.2	2058.8	1944.46	2122.26	2189.6	1819.43	1872.74	1633.21	2613.8	2948.9	2874.4	1441.9	1558.4	1416.9
DET1344	DET1344	hydroxymethylbutenyl pyrophosphate reductase	1682.9	1713.3	1726.2	2104.5	2025.3	1907	2397.2	2480	2558.8	3192.5	2949.7	2992.4	2948.8	2977.6	3014.6	1652.74	2051.22	1877.33	1995.15	2082.11	2143.46	1981.8	2091.6	1882.3	1521.2	1430.2	1436.2
DET1347	x	hypothetical protein	2893	2681.9	2728.7	2597.1	2703	2560	3072.1	3530.4	3621.1	4599.6	4607.6	4737.9	5241.2	5698.9	5807.1	3587.25	3737.83	3845.79	3350.19	3471.07	3999.83	1619.4	1704.6	1585	2273.1	2063.1	2187.9
DET1348	DET1348	RNA polymerase sigma-70 factor, ECF subfamily	2486.2	2414.3	2367.3	1885.2	1985.5	2023.7	2841.7	2556.1	2414.3	3931.7	4024.3	3782.7	5043.5	3705.7	5093.6	1843.66	1753.85	1824.85	1392.84	1368.88	1746.63	1631.6	1572	1670.8	1229	1166.4	1196.6
DET1349	DET1349	DNA-binding protein, excisionase family	3994.9	3772.8	3982.2	4091.3	4271.9	4571.1	4602.3	4445.2	4222.7	5702.9	5838.5	5924.2	7693.9	5994.9	7547.3	3246.46	3119.45	3087.09	4014.97	4211.68	4787.08	3681.1	3613.7	3598.8	2723.7	3001.9	2893.4
DET1350	DET1350	DNA-binding response regulator, LuxR family	2807.2	2678.4	2731	3309.2	3226.4	3345.1	3238.8	3344.3	3433.8	3431.7	3638.5	3661.9	3919.4	3522.9	3730.1	2537.82	2381.67	2217.11	2975.8	2968.34	3175.06	2307.7	2440.1	2496.2	3419.4	3336.3	3846.7
DET1351	DET1351	type II secretion system protein GspE	4670.4	4879	4604	5543.6	5166	5610.2	5225.8	5343.5	5247.8	5886.4	5793.9	6200.7	5741.8	5782.4	6271.5	4554.06	4176.1	4363.33	5846.46	5780.08	5865.56	4691.5	4427.2	4702.5	4811.1	4620.7	4817.5
DET1352	DET1352	pilin biogenesis protein, putative	3257.4	3193.4	3210	3578.1	3401.8	3449.2	3542.5	3360.2	3230.7	3902.5	3904.9	3820.5	4297.7	3936.2	4036.9	2924.87	3204.7	3186.15	3922.25	3743.26	4046.01	3453.6	3376.8	3529.6	2571.7	2889.6	2687.4
DET1353	x	type II secretion system protein, GspI/GspJ family	3831.2	3808	3780.1	3874.6	3812.5	3942.6	4071.3	3992.7	4043.4	5318.2	5197.4	5162.8	5935.7	5552.2	5975.1	3037.26	3062.52	2998.9	3892.86	3949.29	4281.45	3532.4	3445.5	3658.9	3131.8	2920.5	3105.8
DET1354	x	type II secretion system protein, putative	2354.6	2075.2	2287.2	2470.7	2297.4	2362.5	2741.7	2600.3	2613.5	3188.3	3211	3201.4	3566.8	3473.9	3584	1680.46	1783.92	1696.08	2338.81	2390.83	2675.54	2532.8	2381.5	2538.5	2179.5	2048.2	2217.7
DET1355	x	hypothetical protein	2935.7	2776.4	2833.2	2916.6	3112.1	3426.8	3457.5	3166.9	3055.8	4706	4856.1	4635.2	5534.7	5260.5	5856.3	1652.2	1775.74	1910.37	2720.49	2606.28	2816.53	2952.9	2833.7	3026.1	2061.9	2141.3	2206
DET1356	DET1356	hypothetical protein	5368.3	5452.9	5490	6759.1	6945.2	7016.3	6850.5	7211.1	7539.8	8667.6	8554.6	8762.7	8638.1	9342.1	9226.8	6062.11	6488.39	6050.08	8611.08	8595.24	8746.72	5629.1	5651.2	5297.9	6592.7	6177.1	6423.6
DET1357	x	hypothetical protein	5562.8	5380.3	5452.3	6032.2	6092.2	6196.9	6159.2	6141.9	6069.7	7271.2	7319.4	7001.5	9188.9	7849.8	8319.5	5579.97	5417.78	5850.89	6649.07	6754.78	7085.34	5425.5	5167.4	5251.7	5914	5923.8	6074
DET1358	DET1358	type IV pilus assembly family protein	5051.5	4770.2	5189.4	5337.2	5102.9	5147.7	5304.6	5074.6	5118.2	5921.5	5598.5	5842	6649.2	5938	6513.1	5353.04	5424.83	5646.14	6588.68	6628.63	6128.27	5462.7	5435.9	5375.2	4790.7	4971.7	5016
DET1359	DET1359	twitching mobility protein	4427	4445.3	4153.3	5429.5	5301.4	5526.6	4834.9	5143.3	5247.2	5665.1	5562	5714.2	5055.1	6212.7	5661.8	5391.71	4879.48	5151.29	5541.67	5691.2	5825.29	4414.1	4480.3	4458.3	4381.3	4527.7	4232.4
DET1360	x	general secretion family protein	7910.4	8201.6	8626.2	11706	10373.9	11111	9828.6	11343.1	11116.8	11568.6	12016.3	12994.2	13839.6	14106.1	13704	10313.7	9317.49	8761.5	12067	12287.3	13135.6	8429.9	8427.8	8937.5	14012.9	14197.4	15193.5
DET1362	x	type IV prepilin leader peptidase family protein	2657.3	2558.9	2698.8	2051.6	2069.6	2019.9	2370.9	1865.2	1727	2154.6	2189.4	2126.9	2320.6	1464.2	1958.5	2017.27	1905.15	1860.06	1617.76	1787.79	1649.98	2570.2	2445	2576	1571.7	1660.1	1579.5
DET1363	DET1363	mannosyl-3-phosphoglycerate synthase/mannosyl-3-phosphoglycerate phosphatase( EC:2.4.1.217 )	2628.2	2728.8	2869.5	2200.1	2290.2	2225.1	2867.7	2191.7	2308.7	2802.2	3008.4	2784.7	3266.9	3059.6	3391.5	1615.59	2059.11	2531.77	2001.74	2276.07	2249.93	2032.2	2049.5	2066.3	1368.9	1286.2	1271.5
DET1364	x	hypothetical protein	1757.7	1643.3	1725.4	1420.7	1557.6	1478.1	1668.5	1595.8	1515.9	1636.6	1697.4	1653	1735.8	1507.5	1767.4	1700.61	1795.32	1707.22	1591.27	1546.57	1706.57	1573.1	1635.1	1649.8	1012.9	1194.3	1137.6
DET1365	DET1365	glutamyl-tRNA synthetase( EC:6.1.1.17 )	2397.2	2219	2151.1	1885.4	1841.2	1919.4	2199.5	1936.1	2005.5	1994	1973.1	1989.1	2056.3	2022.8	1894.1	2103.02	2247.93	2214.72	2413.25	2167.53	2119.46	2428.5	2160.4	2360.1	1683.6	1642.3	1548.1
DET1367	DET1367	hypothetical protein	2471.1	2421.4	2369.6	2349.4	2215.2	2543.1	2373.9	2269.1	2143.9	2501.6	2727.3	2536.7	3190.2	2421.1	2881.4	2048.95	2044.38	2077.31	1862.98	1766.39	1979.71	2056	2064	2126.5	1608.8	1696.8	1726.9
DET1368	x	radical SAM domain protein	2273.4	2232.1	2037.8	2040.6	2057.8	2020.5	2004.6	1654	1663.1	1513.3	1521.3	1430.1	1267.6	1255.6	1240.6	2315.32	2271.47	2035.85	1797.2	1759.26	1708.05	2072.4	2140.9	2147.3	1278.1	1143.2	1191.7
DET1369	DET1369	hypothetical protein	3566.3	3429.4	3718.9	3558.8	3630.9	3369.7	4285.2	3537.8	3172.5	2158.6	2543.6	2145.1	1721.5	1595.5	1800.4	2210.64	2327.91	2407.55	1698.38	1527.59	1398.52	6274.6	6513.3	6114.9	4430.1	4964.5	4642.7
DET1370	x	conserved hypothetical protein TIGR00043	3144.5	3193.6	2925	3240.3	3293.5	3448.6	3231.6	2743.3	2812.8	2584.6	2704.2	2520.3	3212.3	2529.5	2839.7	2786.15	2654.39	2406.48	2180.97	2086.26	2146.31	3261.8	3549	3525.6	2429.1	2400.9	2392
DET1371	DET1371	NADPH-dependent FMN reductase	3347.4	3121.4	3084.8	3919.1	4745.6	4004.1	3861.7	4120.6	4136.2	4335.8	3497.8	3812.1	3680.2	4464.6	3810.1	4597.48	4345.96	4534.91	4198.94	4118.1	3358.8	3282.3	3340.7	3418.6	2427.7	2512.2	2461.7
DET1372	DET1372	dihydroorotate dehydrogenase( EC:1.3.3.1 )	2209.2	2125	2230.1	1616.4	1688	1491.6	2105.9	2025.3	1865.7	2289.2	2358.9	2307	2421	2053.3	2569.3	2113.33	1880.91	2140.31	2338.14	2233.56	2256.61	2311	2313.2	2311.1	1718.1	1749.1	1798.4
DET1373	DET1373	dnaK suppressor protein, putative	3381	3265.4	3378.2	3916.8	4267	4008.8	4613.3	5443.9	5540.5	6302.4	6009.9	6372.8	6094.9	8012.6	7157.1	4110.57	4056.86	4041.25	5725.37	5767.69	6580.39	2189.9	2195.6	2071.4	3134.2	3209.2	2902
DET1377	DET1377	hypothetical protein	2844.5	2944.6	2897.7	2348.3	2563.1	2729.2	2856.6	2691.5	2526.2	3007.4	2904.7	2796.2	2890.9	2953.5	2916.1	2106.33	2144.98	2680.91	3044.36	3074.4	2931.39	1785.4	1699.3	1827.1	1414	1523.9	1406.3
DET1379	x	auxin-responsive GH3 protein homolog, putative	3691.6	3612.6	3758.3	1637.3	1581.5	1483.6	2199.7	2319.8	2304.8	3880	3698.4	3877.3	3977.6	4465.6	4395.1	1191.5	1478.38	1480.34	3083.05	3087.53	3265.5	2908.5	2907.3	2480	2341.9	2379.7	2580.9
DET1381	x	GGDEF domain/HD domain protein	3617	3197.8	3263.4	2561.1	2654.7	2456.5	2379.4	2194.8	2221.1	1952.5	1974	1895	1618.3	1428.1	1453.7	2478.07	2772.02	2473.17	1978.21	1962.06	1753.04	2706.5	2751.7	2942.3	2797.4	2641.2	2828.4
DET1382	DET1382	nicotinate-nucleotide pyrophosphorylase( EC:2.4.2.19 )	4100.7	4127.5	4188.3	4019.2	4145.8	4156.7	4351.8	4283.2	4412.8	4398.3	4361.9	4268.1	4226.3	4032.4	3945.9	5384.6	5253.63	5050.35	4801.7	5168.87	5004.48	4286.3	4091.9	4332.7	4867.9	4450.2	4733.8
DET1383	x	hypothetical protein	2433.9	2338.2	2383.3	1900.5	1984.2	1750.8	2097.2	1793.6	1733	1760	1864.9	1809.5	2108	1780	1925.6	1591.4	1841.26	2011.13	1456.13	1421.21	1207.49	2854.2	2941.3	2957	1728.8	1683.5	1696.2
DET1384	x	preprotein translocase, YajC subunit	3780	3872.7	3613.3	4774.9	4494.7	5345.5	4738.6	5014.3	4988.2	5845.5	5795	5872.9	5335.1	6219.2	5916.5	5071.13	4576.41	4449.18	5685.97	5871.34	6260.13	4007.9	3823.2	4084.7	5575.2	5575.2	5931.3
DET1386	x	hypothetical protein	2328.4	2295.6	1995	1551.1	1412.7	1644.9	1484.9	1522.3	1525.9	1331	1433.7	1346.8	1046.8	919.8	1041.5	1495.47	1604.35	1378.59	1126.57	1013.96	939.209	2426.5	2322.7	2477.3	1907.8	2005.9	1901.4
DET1388	x	hypothetical protein	999.6	1156.9	1157.6	1007.3	845.3	1099.2	1599.1	1588.2	1171.9	1959.7	2712.6	1679.2	2529	2309.5	3272.8	2488.63	3218.52	3083.14	3733.6	2982.47	2579.47	7053.4	6902.1	6644.7	2710.1	3488.7	3736.6
DET1391	DET1391	DNA-directed DNA polymerase I( EC:2.7.7.7 )	2045.8	2108	2265.5	1697.4	1982.6	1817.6	1987.6	2427.6	2306.4	2538.6	2274.3	2638.1	2662.5	3138.5	2747.7	1233.95	1767.22	1857.03	1747.34	1675	1538.81	1763.8	1787.9	1561.9	1386.1	1293.2	1206.4
DET1393	x	hypothetical protein	3534.6	3216.9	2877.7	3983.2	3508.2	3797.7	4918.3	4728	4516	5302.2	5772.4	5902.5	5186.8	5901.5	6412.1	4141.07	4276.22	4160.03	4856.01	5033.11	5005.42	4163.5	3808.5	3905.1	2307	2416.6	2320.6
DET1394	DET1394	ornithine carbamoyltransferase( EC:2.1.3.3 )	4144.9	4183.2	3886.1	4816.9	4666.6	4671.3	4932.4	4443.1	4583.1	4586.4	4691.6	4829	4179.5	5086.2	4530	4208.1	4438.23	4601.11	3944.59	3888.92	4026.86	4386.3	4514.1	4282.2	4115.9	4183.8	3975.5
DET1395	DET1395	GTP-binding protein	2807.1	2553.5	2641.9	2193.2	2379.3	2046.6	2171.4	1815.2	1849.2	1658.7	1776	1538.6	1903.6	1732.4	1785.7	1769.06	2122.68	1955.44	1287.85	1287.9	1250.77	2827.2	2772.4	2759.9	2015.1	2002.8	1862
DET1398	DET1398	co-chaperone protein DnaJ	3514.4	3500.5	3403.9	3813.3	3977.9	3808.1	3695.8	3621.5	3708.5	3153.2	3191.7	2969.7	3141.4	3604.7	3331.8	4540.04	4198.9	4252.85	3253.52	3239.86	3382.8	3700	3771.2	3785.8	4227	4075.5	4078.5
DET1399	DET1399	chaperone protein DnaK	4448	4639.6	4524	4760.8	5288.7	4648.2	4125.9	4334.9	4375.8	4511.8	4413.4	4591	6118	6406.6	6131.1	4590.23	4502.66	4729.4	4599.13	4657.92	4535.77	4519.9	4627.9	4743.3	4576.8	5642.6	4638.7
DET1400	DET1400	co-chaperone protein GrpE	4200.6	4537.3	4306.9	5137.8	5611	5236.5	4463.4	5049.3	4899.5	5604.3	5517.1	5610.8	6543.1	7504.9	7415.9	5574.13	5276.59	5201.33	5454.6	5569.28	5616.75	4486.5	4621.3	4723.3	6410.8	6081.7	6559.9
DET1401	DET1401	heat-inducible transcription repressor HrcA	3980.6	4055.1	4291.3	3818.4	4506.9	4024.9	4045.2	3685.6	3596.7	4787.2	4736.6	4756.3	6813.4	6105.5	6899.6	3940.99	3806.04	4438.22	3794.75	3769	3670.5	3716.1	3804.8	3720.3	3115.3	3224.1	3009.9
DET1402	DET1402	hypothetical protein	6091.2	6131.5	6066.1	7306.2	7053.1	7262.9	6778	7010.3	7360.9	6857.9	6534.9	7051.9	6569.5	7201.7	6847.2	7558.19	7382.93	7204.77	6404.07	6205.24	6132.32	6058.5	6252	6368.7	7588.6	7036.8	7199.3
DET1403	x	hypothetical protein	3502.2	3331.4	3494.2	2541.6	2428	2606.4	2962.3	2636.6	2648.3	2402.2	2474.2	2439.1	2742	2212.9	2381	1985.72	2385.72	2462.88	2006.69	2158.18	1796.12	3324.9	3220.4	3373.8	2301	2203.1	2096.2
DET1404	x	conserved hypothetical protein, truncation	3492.4	3278.7	3157.7	2848.9	2688	3206.2	2964	2684.9	2645.4	2380.2	2459	2283.9	2594.6	2170.4	2293.4	2675.96	2638.16	2299.47	2239.55	2237.76	2072.32	3405.5	3171.4	3382.8	2519.8	2480.1	2388.1
DET1407	DET1407	BNR/Asp-box repeat domain protein	9788.3	10785	10953	14639.3	13133.4	14057.1	12797.9	14623.3	14549.3	15200.4	14854.5	15733.1	17926.3	17654.4	17291.7	14387.6	13568	12369	17058.9	16846.9	18613.1	11387.6	11173.7	11451.1	19070.3	19259.9	20813
DET1408	x	hypothetical protein	4464.3	4492.5	4364.6	4371.4	4437.7	4155.9	4910.7	5085.1	4865	4702.2	4652.6	4674.2	4242	4692.4	4219.8	3957.89	4334.99	4276.24	3767.88	3765.81	3551	6066.8	5843.7	5790.9	5610	6078.8	5609.1
DET1409	DET1409	transaldolase	2757.5	2730.2	2686.9	2257.5	2322.7	2143.3	2641.2	2338.9	2425	2281.9	2297.4	2146.8	2190	2245.1	2058.5	2044.68	2191.62	2282.64	1714.08	1605	1525.12	3354.7	3396.2	3313.5	3025.8	3316.3	3072.4
DET1410	DET1410	CTP synthetase( EC:6.3.4.2 )	3579.3	3559.3	3581.7	3683.1	3713.8	3631.2	3694	3736.3	4041.5	3790.5	3668.2	3778.3	3614.8	4085.5	3494.3	4209.99	4366.45	4550.48	3738.12	3713.1	3717.25	4018.3	3862.1	3979.3	4311.6	4490.6	4163.8
DET1411	DET1411	DnaJ family protein	2773.2	2628.6	2747.8	3134.5	4278.1	3195.3	2452	2898.8	2764.6	3717.4	3631.7	3764	5578.3	5165.6	5978	2634.5	2841.96	3177.14	3625.23	3251.99	3371.08	2976.5	3106.5	3145.5	2174.2	2322.8	2142
DET1412	DET1412	HspR protein, putative	2114.4	1991.4	2001.6	2028.7	2957.5	2114.2	1719	1616.2	1660.9	2285.8	2369.2	2324.7	4021.3	2965.1	4481.6	1232.25	1239.8	1378.24	1484.49	1483.4	1653.08	2257.9	2159.1	2129.6	1005.2	1093.7	1005.4
DET1413	DET1413	chaperone ClpB	3277.7	3339.3	3388.1	3368	4747.2	3434.2	3003.8	3127.4	3525.4	3486.7	3449	3651.7	5093.9	5545.5	5241.8	3355.46	4080.38	3767.9	4349.05	4305.24	4163.11	3144.3	3136.3	3117.1	2893.2	2755.4	2853.6
DET1415	DET1415	amidophosphoribosyltransferase( EC:2.4.2.14 )	3224.9	3059.8	3092.1	2797.4	3233.5	2514	2762.7	2380.1	2301.6	2071.7	2112	1954.3	2115.5	1980.4	1987.4	2969.36	3536.31	3488.29	2046.71	2101.53	1987.48	2807.2	2934.6	2992.9	1659.5	1593.2	1618.1
DET1416	DET1416	phosphoribosylaminoimidazole synthetase( EC:6.3.3.1 )	1983.8	1954.3	2028	1942.8	1881.6	1666	1532.6	1544.9	1526.1	1147.6	1126.9	1077.1	946.5	1016.5	935.3	1812.19	1751.56	1836.63	1018.06	1122.07	1053.08	1780.8	1810.1	1760.8	1811.4	1854.5	1840.1
DET1417	DET1417	phosphoribosylaminoimidazolecarboxamide formyltransferase/IMP cyclohydrolase( EC:2.1.2.3 )	3510.9	3526.1	3641.6	3011.7	3068.4	3149.3	2930.1	2697.6	2584.1	2188.9	2188	2124.2	2268.1	1916.9	1799.8	2671.81	3017.02	3007.53	1925.16	2142.28	1792.3	3410	3413.3	3447.8	1914.1	1691.9	1548.9
DET1418	DET1418	nicotinate phosphoribosyltransferase	2713.8	2953.5	2980.8	2546.5	2480.8	2517.3	2809.9	2292.9	2237.8	1632.5	1746.1	1684.5	1414.7	1427.3	1331.4	2466.15	2498.66	2591.99	1731.05	1996.18	1735.54	3306.1	2740.8	3429.2	2785.8	2803	2812.1
DET1420	DET1420	methyltransferase, UbiE/COQ5 family	1507	1493	1559.9	2435.4	2981.5	2349.4	2115.7	1954.4	2110.5	2048.2	1828.1	1837.9	2169.1	2271.5	2040.4	1627.98	1669.21	1808.63	1543.87	1712.14	1490.81	1466.1	1452.7	1430	1353.5	1284.6	1344.1
DET1425	DET1425	hypothetical protein	2417.2	2396.3	1953.7	2412	2304.5	2282.2	2288	2082.7	2124.4	2043	2133.2	2055	1851.2	1996.8	1914.6	1931.42	2017.14	1842.48	1594.99	1492.41	1632.47	1874.2	1788.6	1994.9	1453	1474.2	1431
DET1426	DET1426	O-sialoglycoprotein endopeptidase( EC:3.4.24.57 )	2067.6	2041.3	2104.1	1274.6	1751.9	1340.8	1535.8	1251.4	1265.3	1438.6	1386.4	1289.4	1488.3	1437.4	1441.5	1074.33	1252.58	1376.07	1190.2	1073.47	954.194	1392	1483.7	1445.6	1510.4	1109.1	1144.1
DET1427	DET1427	chaperonin GroES	9083.8	10432.3	9825	13387.5	12269.6	13633.7	12033.9	13564.2	13658.8	14491.5	14345.7	14959.2	15950.5	16858.7	15929	13380.6	11302	11370.9	15564.7	16066.4	17105.8	10467.3	10420.8	10850.8	16702.8	16227.2	17228.6
DET1428	DET1428	co-chaperonin GroEL	8806.9	9202.9	9448.1	12727	11495.1	12030.9	10979.8	12463.2	12712.9	12907.2	12687.1	14250.9	14769.9	15413	14736.3	11414.5	9772.95	10053.9	13850.2	13865.6	15328.6	9988.7	9528.3	10231.4	17031.9	16219.4	17874.9
DET1429	x	peptidase, M16 family	1484.9	1400.1	1406.6	1378.4	1471.6	1515.2	1328.7	1253.6	1347	1176.2	1110.1	1237.5	995.6	1166.8	1022.8	1344.36	1450.59	1373.66	1082.65	1125.68	986.495	1040.7	1023.4	1043.4	1321.9	1399.7	1303.2
DET1430	DET1430	hydrogenase nickel insertion protein HypA	1988.1	1799.4	1900.3	1709.7	2134.6	1954.7	2047.7	2104.3	1726.5	1680.6	1849.7	1607.5	2053.8	2088.3	2363.6	1858.39	1697.27	1477.88	1492.19	1286.45	1555.29	1822.6	1822.6	1669.8	1586	1974.3	1792.8
DET1431	DET1431	hydrogenase accessory protein HypB	2211	2212.4	2183.3	2026	1995.9	1926.9	2058.9	1858.4	2013	1803.1	2062.9	1841.7	2217.2	2220.6	2187.7	1502.61	1467.38	1638.72	1258.46	1204.97	1064.9	2305.8	2286.3	2273.1	1498.1	1475.1	1310.3
DET1432	x	[NiFe] hydrogenase maturation protein HypF	2354.8	2390.6	2208.7	2402.8	2285	2272.3	1657.3	1570	1731.7	1350.3	1358.6	1351.9	1320.6	1621.2	1409.1	2053.74	2082.89	1869.05	1456.35	1415.32	1294.01	2146.1	2166.1	2111.6	1898.8	1981	1944.8
DET1433	x	hydrogenase assembly chaperone HypC/HupF	3039.8	3029.8	2996.8	2670.3	2670	2897.7	3241.8	2706.8	2807.2	3066.2	2730.4	2727.7	3215.3	3046.9	3150.4	2834.09	2966.97	2813.36	2483.11	2452.51	2385.43	3062.6	2940.2	2672.5	2121.7	2360.3	2311.4
DET1436	x	transcription regulator, TetR family	7212.1	7720.3	8162.4	10595	9972.7	9925.5	9677.9	10787.4	10680.8	11882.2	11627.2	12542.5	13886.3	14531.8	13876.7	9396.98	8560.34	8669.9	12221.2	12085.9	12952.2	7542.2	7428.7	7514.3	10810.3	11154.3	11815.6
DET1437	x	hypothetical protein	7454.7	7677	7897.5	9810.5	9046.3	9014.6	9315.1	10047.9	9716.7	11373.9	10823.7	12126.7	14112.8	13960.3	12773.1	8525.55	8246.47	7686.43	11260	11216	12459.6	7909.4	7690.9	7982.3	10744	11308.8	11769.1
DET1438	x	hypothetical protein	6775.4	6719.1	6771.6	8547.5	8022.3	8286.8	8418.7	9101.3	9138	9987.4	10083	10760.2	12455.2	12159.7	11597	7618.34	7261.39	7315.34	10023.9	9834.6	10753.6	6589.9	6563.1	6646.2	9552.8	9724.4	10579.8
DET1439	x	hypothetical protein	4972.8	5165.1	5249	6912.2	6720.3	6499.2	5815.4	7217.2	7335.8	7634.4	7041.1	7741.9	7911.6	8407.2	7813.7	6982.34	5991.17	6162.42	8563.92	8181.27	8256.64	6214.9	5919.4	6001.6	11809.1	11970.4	12126.7
DET1440	x	hypothetical protein	5869.6	5961.6	6287.7	6892.8	6412.1	6273.5	6540.7	6121.9	6366	7610.7	8029.4	7735.9	10386.7	7394.2	9175.4	4681.15	4723.92	4717.02	6125.17	5798.43	6461.71	7857.4	7871.9	7925.6	7391.7	7494.7	7480.8
DET1441	x	hypothetical protein	4328.4	4642.5	4636.2	4662.4	5030.1	4149.6	4827.8	5005.1	4711.6	7047.5	7031.4	6251	7189.4	6619.3	7571.5	2698.89	2953.07	3478.58	3603.05	3386.58	3458.36	6980.8	6994	6768	3345.1	3760.8	3669.1
DET1444	x	hypothetical protein	3030	3089.5	3177.2	3783.9	4092	3830	4710	4379.7	4210.2	4481.1	4648.1	4086.7	3974.7	4922.4	5002.3	3358.98	3354.09	3551.29	3756.38	3389.73	3743.9	5523.1	6308.5	5088.1	6657.3	6485.1	7667.7
DET1445	x	hypothetical protein	1013.4	1054.7	1001	1123.8	1091.6	1148.4	1752.1	1273.2	1384.4	1438.6	1438.1	1316.7	1186.7	1433.2	1420.2	1600.55	1664.34	1647.36	1622.57	1790.78	1780.16	1006.8	949.7	921.4	829.1	884.1	917.5
DET1446	DET1446	excisionase family DNA binding protein	2869.9	2979.2	2874.2	2944.2	3118.1	2767.8	3581.1	2996.3	2910.9	3259.9	3057.5	3227.6	2515.9	3164.1	3127.7	2398.19	2562.18	2667.12	2670.04	2775.75	2666.94	3092.4	3125.9	3063.7	1744.1	1708.6	1741.6
DET1448	DET1448	hypothetical protein	8951.9	8914.7	9300.7	12899.7	11415.8	13161.7	10797.4	12803.8	13101.6	13354.7	13480	14532.2	15632.9	16197.2	14668.4	12280.3	10479.6	9825.81	15156.3	14602.8	16936.8	9996	9699.1	10471.7	18323.6	18637.1	20339.1
DET1449	x	membrane protein, MarC family	1417.9	1377.7	1501.8	1131.1	1277.4	1231.8	1193.7	1114.3	1110.1	1433.1	1379.6	1466	2022.9	1458.5	1778.4	946.837	1083.05	979.133	1095.97	1115.74	1093.52	1258.2	1209.3	1252.9	1082.1	1036	1028
DET1451	x	hypothetical protein	2872.6	3173.6	2990.5	2910.6	2932.2	2796.1	2564.7	2493.2	2660.8	2563.8	2206.9	2199.2	1757.5	2352.8	2035.5	2221.44	2396.03	2540.33	2070.79	2124.17	1907.67	2533.7	2509.9	2521.1	2235.5	2224.8	2290.4
DET1452	DET1452	hypothetical protein	1789.9	1941.8	1790.8	2053.7	1999.3	2146.4	2070.3	2105.3	1944.3	2578.7	2446.9	2478.6	2856.4	2793.5	3405.3	889.441	1061.3	1052.59	1314.97	1302.93	1313.34	1848.1	2007.8	1895.8	1548.1	1730.7	1666.3
DET1454	DET1454	ribosomal 5S rRNA E-loop binding protein Ctc/L25/TL5	3451.5	3434.6	3522.2	3797.4	3942.7	4189.7	4531.9	4989.5	4820.3	6689	6295.7	6647.9	6711.4	7696.5	7686.2	1894.05	2094.36	2089.12	3959.25	3961.88	4187.35	3118.4	3093.9	2982.2	3346.8	3390.2	3480.3
DET1455	x	hypothetical protein	1812.8	1863.5	1745.4	2027.4	2085.6	2073.5	2096.2	2506.8	2244.2	2832.9	2606.6	2622.8	2651.4	3189	2792	1347.62	1413.61	1448.41	2232.79	2215.11	2301.15	1925.2	1815.7	1830	1806.1	1802.8	1838.9
DET1459	DET1459	ribosomal subunit interface protein, putative	3225	3253.8	3396.8	3299.9	3637.9	4773.3	4175.3	4102.4	3954.9	5561.8	5938.9	5608.6	7910.3	6826.8	7644.4	2309.12	2660.7	2594.11	4912	4580.15	4790.15	3264.8	3157.3	3072	2388.9	2643.1	2541.5
DET1461	x	lipoprotein, putative	1534.1	1527.7	1324.1	1134.5	1140.2	1158.4	1176.9	1086	1147	1017.8	1006.9	1008.7	1042	1082.3	879.9	1656.45	1633.4	1630.09	1498.68	1473.99	1556.06	1371.1	1420.8	1343.2	1159.4	1154.7	1206.5
DET1463	x	hypothetical protein	3648.2	3463.4	3203.6	2971.5	2803.6	2891.4	2953.5	2958.7	2816.8	3026.9	2702.3	2864.7	2824.6	2986	3052.3	2235.66	2301.08	2320.19	2317.24	2180.11	2343.77	2901.6	3112.1	3030.8	2974.2	2731.6	3137.7
DET1464	DET1464	DNA polymerase III, alpha subunit( EC:2.7.7.7 )	2816.6	2660.5	2843.2	2302.1	2358	2162.4	2271.8	2226.8	2239.8	1906	1906.2	1815	1838.2	1740.6	1845.7	2439.2	2431.03	2687.09	2469.75	2443.1	2507.54	2319.9	2460.7	2329.4	1881.8	1968.9	1970.7
DET1466	x	hypothetical protein	2652.7	2737.6	2589.4	2640.1	3261.9	2628.7	3858	3797.9	3673.9	4339.7	4345.5	4361.2	4272.1	4934.7	4674.1	2702.9	2750.73	2910.48	2647.08	2750.49	3211.94	2811	2609.4	2451.5	2050.4	2250.8	1894.9
DET1467	x	hypothetical protein	3864.5	3878.4	3832.3	4239.5	4485.9	4085	5528.1	5095.8	5182.7	6615.3	6752.6	6583.4	7178.4	7136.7	7370.3	4772.46	4340.57	4296.98	4296.33	4920.61	5350.2	4258.6	3934.6	3693	3576.2	4199.6	3808
DET1468	DET1468	hypothetical protein	5757.7	5733	5587.6	6655.7	6767.7	5733.5	7808.5	6433.5	6217.5	8124.3	8234.8	7730.6	8872.3	8451.6	9341.6	4861.4	5421.31	6315.91	6412.09	6817.6	7071.33	6195.2	6168.4	6024.5	3185.8	3642.7	3255.5
DET1470	x	hypothetical protein	1532.9	1555.1	1620	1158	1115.4	1284.7	2069.8	1311.9	999.9	1064	1576.4	996.4	1290.6	1144.3	1584.6	1781.52	1760.56	2148.38	2153.28	2009.5	2276.88	6727	6453.3	6305.5	8966.6	7750.2	11088.2
DET1475	x	hypothetical protein	1282	1153.9	1230	1277.6	1356.4	1330.3	1315.4	1405.9	1313.5	2050	1900.3	1996.4	2885.9	3082.4	3192.9	1078.99	1183.56	1331.38	1381.33	1399.58	1504.07	1202.1	1007.6	1060.9	1008	1063.6	1119
DET1482	x	anthranilate synthase component II( EC:4.1.3.27 )	2295.3	2037.2	1974.8	1510.4	1810.4	1628.3	1506	1288.3	1415.6	1439.6	1433.5	1349	2053	1949.1	1595.3	1844.85	2074.34	2130.41	1299.99	1404.4	1415.11	2298.2	2109.7	1896.8	2681.5	2483	2818.1
DET1483	DET1483	anthranilate phosphoribosyltransferase( EC:2.4.2.18 )	1802.1	1705.2	1642.1	1450	1680.6	1367.2	1154.6	1199.4	1220.2	1330.7	1325.6	1345.4	1708.3	1708.9	1399.7	1618.78	1649.72	1740.78	1293.74	1157.53	1223.39	1668	1708.7	1733.7	1757.3	1499.9	1768.7
DET1484	DET1484	indole-3-glycerol phosphate synthase( EC:4.1.1.48 )	2534.6	2571.6	2306.7	2322.3	2449.6	2518.6	1706.3	2009.4	2076.7	1858.6	1792.9	1955.3	1827.6	2635.9	1789.2	3275.78	2720.06	3476.09	2125.2	1918.54	2365.66	2906.3	2817.8	2692.4	3966.8	3543.6	3693.1
DET1486	x	3-deoxy-7-phosphoheptulonate synthase( EC:2.5.1.54,EC:4.1.2.15 )	2286.9	2526.1	2237.4	2058.7	2205.2	1974	1441.3	1671.6	1827.9	1618.7	1596.4	1597.4	1446.6	2160.8	1519.1	2856.6	2866.35	2948.34	1863.43	1791.8	1905.08	2049.4	2210.6	2179.9	4142.3	3573.5	4057.6
DET1487	DET1487	tryptophan synthase subunit beta( EC:4.2.1.20 )	1902	1836	1809.8	1417.6	1482.2	1289.2	1128.1	1068.4	1094.2	1011.1	929.8	971.6	1127.6	1283.3	848	1618.19	1876.44	1797.98	1015.95	1061.04	1080.97	1821.4	1706.2	1774.1	1661.9	1788	1675.4
DET1488	DET1488	tryptophan synthase, alpha subunit( EC:4.2.1.20 )	3267.2	3166.4	3276.1	2587	2807.6	2531.5	2059.2	2215.6	2246.1	1904	1788.7	1733.6	1791	2456.2	1667	3270.49	3183.1	3485.79	2052.98	2193.12	2037.28	2676.4	3006	2917.2	4202.3	3791.7	4135.7
DET1489	DET1489	thymidylate synthase, flavin-dependent( EC:2.1.1.148 )	2337.8	2188.4	2151	1940.4	1967.5	2007.9	1828.3	1898.6	1956.9	1733.3	1614.5	1553.5	1317	1644.4	1379.6	1634.6	1725.56	1678.93	1278.94	1220.47	1173.14	2359.4	2385	2363.9	1992.8	1940.2	1795.3
DET1498	x	crcB protein, putative	1979.2	1917.1	1977.8	1920.4	1881.9	1675.3	2319.5	1553.8	1356.2	1537.3	1556.5	1306.1	1102.5	1106.2	1242.7	1428.58	1588.51	1537.23	952.531	972.36	940.435	2072.4	1863.2	1857.6	866.1	1187.1	973.2
DET1499	x	hypothetical protein	3613	3666.1	3411	3469.3	3352.8	4048	3828.7	3743.4	3626.5	4392.3	4515.7	4449.3	4919.5	4517.3	5054.8	3194.08	3104.78	3333.66	3842.93	3761.88	3824.16	3143	3277.5	3032.7	2166.2	2302.2	2236.3
DET1500	DET1500	hypothetical protein	3058.2	2913.8	3140.2	2904.4	3207.3	3034.6	3811.7	3774.1	3647.9	5036.2	4953.7	4964.8	6146.1	5443.7	5989	2242.93	2481.47	2447.23	4305.82	4391.87	5099.75	1958.4	1908.3	1763.1	1425.2	1545.3	1549.9
DET1501	DET1501	flavodoxin	1191.8	1310.6	1313.8	1536.7	1583.2	1561.8	1779.7	1755.9	1793.4	2378.8	2269.5	2535	1934.7	2329	2384.6	1056.21	1274.49	1361.05	2015.2	2036.48	2226.05	975.2	905.9	943.9	928.7	1023	1041
DET1502	x	major facilitator family protein	2716.9	2511.8	2492.9	1992	2000.6	1703.9	1872.8	1282.1	1316.7	998	1079.5	939.4	1211.4	963.3	924.7	2859.36	2904.61	2953.77	1901.3	1862.78	1472.55	2946.7	2882.2	2749.3	1403.8	1575.1	1269.3
DET1503	DET1503	ferrous iron transport protein B, putative	2879	2883.7	2886.2	2756.9	3083.8	3367.6	2231.3	2223.2	2456.2	3124.9	3024.2	2915.8	3432.3	4007.8	3813.6	2910.58	2918.68	2791.21	2524.89	2987.57	3605.91	1951	2035.5	2095.5	2703.2	2883.7	2852.4
DET1504	x	ferrous iron transport protein A, putative	2380.9	2254.6	2274.5	1618.6	2109.1	1848.9	1468.6	1239.4	1285.2	2007	2005.5	2003	3375.7	2618.8	3374.5	1087.37	1342.76	1242.33	1314.53	1518.66	1640.4	1128.1	1221.6	1204.3	1033.6	1129.1	1049.1
DET1505	DET1505	transcriptional regulator, Fur family	2531.6	2694.6	2584.6	2559.2	3188.5	2765.3	2150	2109.2	2140.5	3068.4	3165.3	3086.5	3737.4	3838.4	3720.5	1954.85	1970.57	1732.7	2287.8	2262.19	2665.5	1979.9	1885.5	1684.8	2423.7	2370.4	2333
DET1506	DET1506	SsrA-binding protein	4745.4	4342.3	4755.9	5174.6	5553	5007	4625.5	5105	5131.4	5047.4	5041.1	5164.1	6323.4	6292.5	6206.5	4640.74	4569.45	4841.5	4648.47	4574.06	5081.57	4335.4	4553.7	4252.8	5818.5	5209.9	5436.4
DET1507	x	hypothetical protein	8960.3	9325.2	9161.1	13345.7	11830.7	12114.2	11174.8	12728.7	12544	13096.1	13141.5	14224	15962.8	15989.5	15422.9	12771.3	10940.6	10993.3	15562.9	15066.7	16240.6	10122.7	9685	10360.4	19784.8	19941.7	21395.9
DET1516	DET1516	nucleotidyltransferase domain protein	2735	2551.1	2763.6	2364.1	2473.6	2418.6	2594.3	2807.3	2661.2	3354.2	3128.1	3299.6	3455.8	3127.8	3174.1	1590.48	1858.17	2035.83	1885.61	1961.61	2172.92	2347.3	2435	2215	1624.8	1451.1	1425.5
DET1517	DET1517	hypothetical protein	2860	3051.9	3104.6	3156.5	2996.7	2877.8	3397.8	3270.1	3087.6	3592.2	3694.3	3771.2	3975.4	3285.1	4049.4	2018.98	2029.57	2457.76	2250.99	2234.03	2301.03	3381.9	3104.5	3083.4	1896.8	1817.4	1804
DET1520	DET1520	transcriptional regulator, MarR family	3637.6	3370.8	3275.7	3243.9	3305	3226.7	3361.5	2940.2	3099	2866.8	2922.4	2748.9	2983.6	2809.2	2926.6	2732.97	2668.88	2723.91	2137.94	1958.99	1798.51	3274.4	3373.4	3420.9	2953	2831	3070.4
DET1525	x	transcriptional regulator, putative	1759	1651.1	1586.8	1648	1681.1	1757.8	1761.9	1587.7	1575.3	1821.1	1898.6	1804.4	1987.9	1840.4	1927.7	1217.57	1188.82	1163.7	1077.54	1064.19	1159.46	1665.3	1710.2	1817.5	1742.1	1535	1495.6
DET1529	x	sensory box protein, putative	1932.1	1866.8	1736.9	2327.7	2695.6	2416.7	2813	2727.2	2576.6	3151.2	3238.5	3235.6	3514.6	4112	3863.1	1812.11	1849.07	1695.38	2012.92	1889.22	2333.77	2237.2	2113	2003.3	1942	2048.6	1803.3
DET1531	x	DNA-binding response regulator, LuxR family	1383.3	1321.7	1215.5	1128.6	1396.9	1254.9	1684.9	1462.3	1432.3	1713.3	1729.9	1632.5	2186.6	2153.6	2108.5	963.287	1117.96	1050.1	1040.34	1042.97	1237.3	1297.2	1279.3	1168.2	905.5	1138	961.6
DET1532	DET1532	dinitrogenase iron-molybdenum cofactor family protein	1127.9	1160.1	1098.3	1245.6	1841.6	1508.3	2265.7	2212.5	2468.9	2619.4	2601.1	2720.3	1781.3	1536.5	2366.9	1198.29	1200.93	1214.21	1359.95	1420.27	1321.58	1961.4	1784.5	1685.1	2719.8	2640.4	2628.6
DET1543	DET1543	hypothetical protein	7793.3	8266.5	8234.4	10861.7	10220.5	10391.5	8889.9	9841.8	10059.5	8513.7	8204.3	8795.8	8379.5	9254.1	8253.8	10892.7	9959.83	9763.2	11363	11555.3	10875.1	7882.5	8009	8121.6	13954.6	13891.9	14912.8
DET1547	DET1547	prephenate dehydratase( EC:4.2.1.51 )	2389.5	2376	2235.2	2002.3	2003.2	2080.1	2347.5	2097.9	2041	2554.1	2740.4	2631.5	2790.9	2308.8	2736	1630.46	1692.92	1742.24	1898.21	1829.12	2026.11	1661.8	1647.6	1648.9	1395.2	1519	1571.9
DET1548	x	hypothetical protein	2101.4	2100.9	1917.9	1878.6	1803.6	1840.2	1754.9	1499	1561.9	1331.7	1280.9	1295.9	1191.5	1099.9	1150	1656.83	1842	2090.08	1435.31	1615.58	1341.59	2118.9	2118.6	2120.9	1319.2	1300.1	1177.6
DET1549	x	preprotein translocase, SecG subunit	3295.3	3240.9	2969.2	2877.7	2710.6	2756.5	2771.6	1917.3	2210.2	2337	2563.7	2356.1	2579.9	1994.3	2213.3	3148.2	2836.78	2572.36	2492.07	2370.35	2761.2	2793.5	2652.3	2697.7	1756.7	1962.9	1639.1
DET1550	DET1550	aspartyl/glutamyl-tRNA amidotransferase subunit B( EC:6.3.5.- )	4992.8	4868.8	4782	5273.4	5245.6	5210	4284.3	4900.3	5016.2	4451.9	4199.5	4548	3575.4	4412.2	3932.8	6277.87	5939.65	5912.33	6083.35	5823.14	5791.41	4254.3	4202.4	4040.8	5253.1	5267.1	5144.4
DET1558	x	reductive dehalogenase anchoring protein, putative	3164.7	3420.7	3246.1	3921.8	3930	4902.1	7534.3	6779.8	7236.1	8714.3	9005.6	8877.1	8573.8	8452.6	9341.7	4439.75	4504.19	4029.59	6987.4	7067.52	8978.62	2461.6	2210.5	1561.8	2404.3	2999.8	2500.7
DET1559	DET1559	reductive dehalogenase, putative	4124.4	4339.6	4527.1	5099.4	4941.8	5801.5	7745.1	8195.5	8278.2	9571.2	9465.1	9919.5	10666.8	10746.1	10947.9	4913.51	5520.4	4814.34	6908.24	7646.16	9327.64	2406.7	2141.2	1584.7	1830.7	2223.4	1861.2
DET1561	x	DNA-binding response regulator, LuxR family	1377.5	1323.5	1269.9	1601.3	1753.8	2036.3	2389.1	2019.3	2240.6	2832.1	2499.1	2632.1	2816.5	2833.5	2861.9	1949.38	1586.51	1506.44	2110.72	2055.54	2464.83	1302.1	1349.3	1209.4	1269.3	1314.1	1232.6
DET1579	DET1579	mechanosensitive ion channel family protein	2284	2414.6	2249	2092.4	2165	2444.2	2391.1	2484.3	2247.5	3418.4	3396.8	3464.6	3588.3	3512.2	3796	1857.53	1836	1879.13	2517.79	2388.25	2984.83	1828.5	1821.8	1768.1	1656.3	1552.2	1610.7
DET1581	DET1581	antioxidant, AhpC/TSA family	5500.4	5396.5	5892.5	7039.2	7463.3	7865.8	7009.6	8328	8258.5	10324.1	10650.8	11182.9	14308.9	12591.4	13678.6	5283.96	5586.37	5996.32	9955.19	10294.9	10915.3	5776.4	5395.5	5474.7	6825.2	6428.2	7586.5
DET1582	DET1582	hypothetical protein	6024.7	6199	6738.1	7755.1	8877.1	9164.7	8130.1	9383.2	9940.3	11490.6	11652.8	11825.2	14103.3	13746.2	13602.8	6338.23	7027.94	6560.15	11329	11272.8	12693.8	5898.4	5809.3	5530.4	8385.8	8108.9	9399.3
DET1585	DET1585	hypothetical protein	3338.5	3312.3	3247.5	2907.4	3147.3	3398.2	3543.6	3174.7	3132.1	3908.4	4013.5	3726	4197.5	3648.1	4313.8	1760.78	1838.53	2076.26	2199.2	2150.6	2089.67	2792.2	2759.1	2609.8	1141.6	1433.8	1076.4
DET1586	DET1586	lemA family protein	4775.3	4836.4	4638.1	5803.6	6129.4	6097.3	5594.2	6211.9	6448.4	7191.1	7286.6	7100.9	6921.4	8285.1	8072.5	4326.91	4346.41	4187.6	5669.97	5515.55	5769.86	4004.5	3966.3	3898	6166.9	5772.6	6294.2
DET1587	DET1587	peptidase, M28 family	3276.1	3320.5	3387	3003.2	3426.5	3630.2	3669.3	3303.8	3362.6	3810.2	4025	3689.8	3828.9	3992.1	4038.4	3002.94	3367.01	3474.26	3870.6	3853.95	4124.45	2986.5	2826.6	2867.2	2581.6	2645.5	2670.6
DET1588	x	serine O-acetyltransferase( EC:2.3.1.30 )	1937.6	1842.1	1711.7	1809.2	1917.3	1895.2	2429	2527.9	2310.4	2982	2536.5	2678.2	1964.4	2669.3	2606.2	1707.78	1978.67	1861.93	1636.35	1871.8	1989.23	2242.2	1968.7	1910	1770.8	1877.1	1840.1
DET1592	DET1592	AIR synthase domain protein	3381	3438.7	3268.7	3419	3021.5	2983.7	2853.4	3122.7	3015.3	2091.2	2232.7	2047.9	1475.3	1587.2	1432.5	2945.28	3310.85	3182.92	2201.33	2028.38	1881.45	3393.8	3449.9	3310.4	2998	3163.6	2852.6
DET1593	x	hypothetical protein	1477.5	1475.7	1355.5	1584.1	1450.9	1634.2	2351.6	1915.5	1947.9	1853.5	1946.4	1832.9	1379.5	1425.3	1205.2	1339.5	1415.03	1284.67	1107.19	1093.69	1286.94	1564.6	1463.3	1542.2	1328.3	1325.2	1212.4
DET1594	x	hypothetical protein	2985.2	3056.3	2703.6	3581	3520.6	3434.7	4208.8	4466.7	4477.2	4307.1	4245.6	4264.4	3093.8	3943.6	3388.5	3406.12	3594.19	3500.09	2899.69	2976.96	3112.52	3487.8	3509	3446.2	3631.5	3674.4	3521.1
DET1595	DET1595	ApbE/NosX family protein	5091.3	5000.9	5395.6	5251.5	5360	5115.5	5326.9	5150.9	5413.7	4613.5	4649	4811.3	4617.7	5359.7	4297.1	5932.42	5639.21	6206.06	5979.11	5839.56	5880.79	4673.6	4723.2	4633.4	5691	5538.4	5124.2
DET1596	DET1596	transcriptional regulator, putative	5079.7	5166.6	5472.3	5166.8	5168.9	4826.9	5626.4	5007.1	5036.6	5011.4	4769	5009.1	4674.8	4764.8	4678.1	6197.65	5993.38	6587.4	6192.12	6557.45	6306.64	4906.4	4723.7	4740.7	4714.4	4667.8	4637.9
DET1599	x	Sec-independent protein translocase TatC	3117.9	3281.8	2971.4	3587.3	3372.9	3423.8	3669.8	3658.6	3851.9	3197.3	3157.2	3197.6	3052.9	4090.8	3164.9	3369.73	3339.37	3336.83	3631.49	3903.47	3679.21	2554.1	2635.5	2548.7	3199.7	3003.1	2968.9
DET1600	DET1600	twin-arginine translocation protein TatB, putative	6435.1	6831.5	6996.9	8587.4	8264	8318.4	7602.7	8756.6	9009.6	8979	9080.6	9497.8	10460	11202.4	10347.3	8734.09	8016.12	7875.87	10354.8	10127.9	10899.3	6494	6507.5	6323.5	8797.2	9019.1	8963.1
DET1601	DET1601	twin-arginine translocation protein, TatA/E family, putative	6175	6328	6419.2	8020.6	7789.2	8277.1	7566.8	8438.6	8696.2	9325.5	8856.7	9472.4	10174.5	11191.6	10504.7	8840.67	8244.6	8289.97	10318.8	10678.1	11568.3	5760.3	5656.3	5535.7	8443.8	8527.2	8735.6
DET1602	x	twin-arginine translocation protein, TatA/E family	6350	6544.3	6398.9	8418.7	8247.7	8402.8	7736.8	8463.2	8793.2	9006.1	9077.8	9557.8	10135.3	10704.7	9907.1	7384.32	6734.44	6696.84	8934.13	8738.25	9273.01	6112.7	5776.9	6142.7	8699.3	8713.5	9190.8
DET1603	DET1603	dihydropteroate synthase( EC:2.5.1.15 )	1484.4	1694.6	1613	1556.9	1747.4	1762.9	1835.6	1848.7	1684	2224.4	2293.5	2128.9	2079.4	2103.6	2487.9	1369.96	1233.25	1424.67	1363.31	1221.57	1241.57	1232.7	1344	1269.3	1040.8	1131.2	1104.4
DET1604	DET1604	2-amino-4-hydroxy-6- hydroxymethyldihydropteridine pyrophosphokinase( EC:2.7.6.3 )	2477.9	2484.1	2367	2634	3076.1	2836.6	2481.5	2806.2	3189.9	3274.5	3152.5	3087.4	2988.4	3839.5	3532.5	2143.06	2043.8	2301.78	2231.34	2328.69	2402.83	2034.1	2051.8	1967	1796.4	1829.2	1840
DET1605	x	6-pyruvoyl tetrahydrobiopterin synthase, putative	2028	2190	2079.1	1783.4	2056.6	1849.3	2087.3	2098.1	2113.4	2308.2	2281.3	2061.3	2098.8	2474.6	2382.7	1609.49	1931.36	1914.62	1521.56	1631.95	1563.02	1802.1	1817.2	1712.1	1411.3	1452.6	1407.2
DET1606	DET1606	RecA	4613.9	4809.4	5132.7	5550.4	5501.9	5054.5	4972.6	5221.7	5553.2	5019.7	4828.6	5079.5	5301.9	5852.4	5233.3	5235.36	5400.77	4945.58	5563.06	5533	5534.72	4306.8	4420.2	4150.6	4201.2	4287.5	3821.9
DET1607	DET1607	regulatory protein RecX	3640.7	3457.6	3652	3107.7	3261.2	3179.9	2598.7	3035	2919.4	2282.9	2210.6	2310	2145.3	2316.3	2160.3	2936.61	3352.58	3671.87	2337.32	2377.37	2350.63	3038.8	3120.3	3062.8	1849.3	1949.6	1816.7
DET1608	DET1608	KH domain/HDIG domain protein	4120.8	3953.2	3961.3	3419	3534.1	3006.2	2842.2	3288.8	3175.6	2309.7	2315.1	2296.5	1923.6	2104.5	1932	3194.89	3626.03	3496.22	2530.48	2593.76	2283.56	3702.3	3772.3	3740.2	2276.1	2392.5	1961.2
DET1609	DET1609	Ser/Thr protein phosphatase family protein	3225	3120.4	2979.7	2312	2270.4	2139.5	2037.6	1592.8	1597.4	1131	1255.9	1301.3	1167	1070.7	1115.4	2101.65	2344.51	2390.68	1326.71	1396.29	1144.54	3125.8	3065.5	3327.3	1585.7	1626.7	1442.9
DET1610	DET1610	PHP domain N-terminal region family protein	3555.4	3343.8	3311.5	2287.7	2374.1	2110.8	2117.9	1946.2	1906.7	1334.7	1294.1	1280.9	1294.3	1268.5	1108.5	2755.94	3192.22	3157.49	1914.14	1941.34	1624.93	3663	3704.7	3819.4	2032.7	2053.3	1976.7
DET1611	x	hypothetical protein	1989.7	1956.6	1826.1	1652	1707.6	1422	1515.5	1697.1	1684.7	1352.7	1139.9	1216.9	844.1	1204.9	924.3	2033.4	1983.66	2187.92	1525.96	1525.72	1608.9	2060.5	2242.2	2219.6	2105.4	2011.1	2148.3
DET1614	DET1614	homocitrate synthase( EC:4.1.3.21 )	3591	3529.7	3784.5	3434.1	3685.9	3400.6	3905.5	3421.1	3447.4	3274.8	3271.6	3026.3	3433.2	2742.1	2959.1	3821.1	3502.76	3687.94	2935.53	3364.35	3220.59	3630.7	3558.9	3393.3	3354.4	3829.6	3287
DET1615	DET1615	HIT domain protein	4115.6	4029.4	4054.7	4231.4	4358.2	4491.5	3847.5	3727.7	3953.6	3596.5	3744.9	3701.8	3749.5	4133.6	4166.8	4059.27	4077.1	4207.41	4321.48	4242.9	3777.18	3555.4	3857.8	3583.3	4586.3	4274.8	4323.8
DET1616	DET1616	transcriptional regulator, AbrB family	2847.5	2935.9	2861.2	2986.8	3221.5	3636.1	3180.4	3120.6	3027.1	4097.5	4213	4230.6	5051.6	4427.2	5149.9	1822.5	1715.91	1750.1	2211.51	1954.84	2507.74	2877.9	2823.8	2882.1	2822	2387.4	2837.2
DET1617	DET1617	hypothetical protein	3341.8	3165.8	3508	3179.4	3474.2	3646.3	3011.1	3786.8	3621	4086.6	4046.2	4221.8	4576.5	5435.7	5492.9	2687.3	2812.19	3135.85	3486.21	3321.03	3449.3	2583.5	2686.5	2604.9	3481.3	3358.3	3548.6
DET1618	x	hypothetical protein	2309.6	2325.9	1911.9	2267.4	2041.4	2418.8	1771.2	1958.2	1597.9	2532.8	2671.4	2840.1	2836	1973.4	2792	1300.61	1342.07	1292.63	2051.72	1873.84	1640.58	2179.5	2056.3	2120.1	1082.9	1122.7	1038.9
DET1619	DET1619	ABC transporter, ATP-binding protein	3559.4	3569.2	3613.6	3740.9	3858.1	3818.9	3361.8	3515.4	3411.8	4025.9	3913.8	4246.6	4414.7	4592.2	4649.6	3137.93	2729.52	3153.73	3462.9	3604.34	4057.23	2934.2	3037.3	2950.6	2676.8	2963.3	2744.8
DET1620	x	hypothetical protein	2530.7	2628.9	2496.9	2720.9	2723.1	2924.4	2284.1	2427.3	2444.2	2748	2868.3	2919.6	2914.8	2939.4	3044.5	1889.53	2067.55	2094.28	2357.35	2375.59	2397.91	2548.2	2386	2535.4	1943.8	2009.2	1915.7
DET1621	x	hypothetical protein	3616.2	3700.6	3514.3	3381.3	3515.1	3371.9	3492.4	3211.7	3014.2	3646.6	3523.4	3610.2	4238	3765.2	4593.4	2543.35	2780.81	3106.76	3890.78	4029.5	3821.53	3693.7	3496.7	3766.6	2238	2402.7	2374.6
DET1622	DET1622	hypothetical protein	1154.7	1110	1114.4	1035.8	1205.8	998.6	1433.3	1283.3	1198.4	1400.6	1299.7	1205.8	1322.4	1399.2	1294.2	854.866	1036.02	1063.16	1036.82	1271.68	1249.82	1385	1308	1273.6	1709.7	1594.3	1617.1
DET1623	DET1623	desulforedoxin, putative	3325.1	3396.3	3346.5	3844.5	4222.4	4089.2	4719.3	4733.6	5131.1	5955.5	6039.3	5870.3	7805.7	7396.6	6988.2	3386.5	3676.99	3736.26	5366.08	5055.69	5857.98	3148.5	3014.3	2892.2	3925.4	4036	4115.3
DET1624	x	hypothetical protein	2025.9	2056.9	1856.1	2638.5	2642.4	3028.5	2811.6	2964.8	3047.1	3885.3	4046.1	4066.6	4458.2	4265.1	4012.5	1976.8	1874.95	1653.81	2552.03	2529.46	2924.19	2358.2	2100.2	2116.4	2785.6	2625.9	2717.8
DET1625	x	hypothetical protein	1482	1527.4	1718	2257.6	1914.4	2123.9	2321	2367.8	1873.8	2488.4	3642.9	2368.6	4151.6	2535.4	4520	2131.3	2457.84	2224.12	3085.37	2457.41	1627.63	5763	5779.1	5503.3	3616.3	4099.9	4414.1
DET1626	DET1626	N-acetyl-gamma-glutamyl-phosphate reductase( EC:1.2.1.38 )	3355.7	3297	3204.3	3130.1	3377.6	3113.2	3310.1	3313.1	3320.8	3427.6	3247.1	3322	2946	3064.6	3092.4	3176.14	3407.23	3295.59	3666.66	3546.67	3797.75	3441.6	3166.1	3253.9	2772.7	2784.9	2785.5
DET1627	DET1627	sodium/hydrogen exchanger family protein	2599.8	2592.2	2528.4	1880.7	2007.5	1684.8	1979.1	1826.4	1842.7	1747.6	1765.1	1765.2	1542.4	1517	1581	2071.3	2128.23	2305.34	1628.11	1840.26	1799.23	2630.5	2543.8	2564.2	1765.9	1770	1738.2
DET1628	x	metallo-beta-lactamase family protein	3310.8	3293.6	3224.3	2817.2	2941.6	2869.5	2866	2521.7	2559.8	2514.3	2571.4	2494.1	2845.9	2087.9	2502.1	2383.29	2677.92	2782.84	2071.29	2004.06	1672.15	3190.6	3138.9	3305.5	2023.3	2155.3	2008.1
DET1630	DET1630	DNA gyrase, A subunit( EC:5.99.1.3 )	5064.4	4935	5064.3	5545.9	5472.6	5305.9	4915.2	5882.8	5200.2	4985.6	4850.9	5163.9	4666.6	5260.8	4601	5988.64	6338.06	5939.12	5607.19	5896.13	6063.33	5101	5081.2	4745.9	5489.1	5435.6	5403.5
DET1631	DET1631	TPR domain protein	5032.3	4975.1	5161.6	4826.4	4796.4	4891.8	4568	4747.3	4672.3	4618.3	5008.5	4652.8	4610	4096.8	4518.1	4271.33	4275.38	4113.26	3916.58	4178.78	3900.01	4599.5	4573.5	4572.2	5558	5872	5607.9
DET1632	DET1632	NifU-like protein	6230.8	5970.8	6329.1	6917.4	7226.1	6654	6678.4	7261.6	8102.3	6807.5	6758.1	6906.8	7463.9	9245.5	7548.6	6228.64	5339.39	5654.21	5730.33	5898.41	5648.02	6644.4	6756.6	6825.9	11352	10349	12096.8
DET1633	DET1633	aspartate kinase, monofunctional class( EC:2.7.2.4 )	3691.2	3689.8	3792.5	3625.5	3691.3	3873.6	3765.8	3577.4	3478.7	3823.5	3836	3730.5	4131.6	3564.3	4161.5	3444.16	3488.68	3798.58	3539.93	3458	3463.11	3008	3017.5	3064.1	2317.5	2381.5	2193.6
DET1634	x	hypothetical protein	1316	1319	1209.4	1322.6	1290.6	1344	1321.7	1328.7	1344.4	1359.4	1337	1423.1	1103.3	1679.3	1537.5	1344.12	1329.65	1426.88	1257.37	1170.87	1229.75	1308.4	1364.3	1313.9	1397.6	1337	1287.7
DET1635	DET1635	cofactor-independent phosphoglycerate mutase	2438.2	2369.5	2385.4	2154.6	2039	2240.6	1778.4	1792.8	1945.9	1702.8	1778.1	1722.6	1604.5	1755	1611	2148.83	2270.28	1946.24	1726.83	1726.35	1629.12	1974.4	1983.8	1896.6	2132	2166.6	2093.2
DET1637	DET1637	mazG family protein	3323.2	3296.6	3360.2	3058.4	3213.4	3482.8	3181.1	3010	2871.9	3077.1	3166.1	3274.5	2891.8	2683.8	3256.4	3301.56	3931.06	3867.3	2969.92	2998.25	3097.7	2603.1	2487	2590.7	2300.2	2080	1965.3
DET1639	DET1639	ribosomal protein S20	8017.9	8027.6	7842.3	8411.6	8785.2	8140	8328.3	9275.2	8851.7	7452.5	7106.5	7292.6	6171.5	7021	6615.5	7521.25	7072.99	7138.03	6395.49	6201.13	6002.51	8547.7	8794.1	9194.1	12245.1	12118.4	12503.1
DET1640	DET1640	LexA repressor( EC:3.4.21.88 )	4602.8	4439.3	5055.9	4131.6	4400.6	3874.1	5614.2	5450.3	5166.8	6222.9	6015.9	6164.9	6668.8	4878.3	6466.9	2270.24	2467.64	2512.93	2399.44	2318.54	2310.07	2998.7	2812	2711.4	1955.7	2060.5	1922.4
DET1641	DET1641	L-fuculose phosphate aldolase	5084.3	5136.1	4678.9	5715.7	5382.4	5300.8	6942	7396.4	7045.9	7649.3	7499	7659.1	6496.7	6964.5	7555.1	3267.83	3878.03	4264.1	3210.21	3330.1	3334.16	4453.5	4238.4	4026	3160.5	3410.7	2931.9
DET2000	x	hypothetical protein	7193.7	7772.7	7666.5	11892.1	10112	10446.4	9318.6	10450.6	10749.6	11211.6	11126.2	12204.3	12809.6	13589	13201.5	11039.9	9633.83	9510.72	13262.6	12696.4	13193.8	8281.7	8298	9220.3	14623.4	15576.7	16365.4
DET0003	DET0003	nicotinate (nicotinamide) nucleotide adenylyltransferase	1072.8	1069.2	1188.2	874.4	1027	950.3	1580	1186	1152.2	1308	1397	1250.3	1591.5	1215.8	1412.2	1030.1	1002.45	1168.19	955.415	902.058	1121.26	1052.1	963.5	951.9	916.6	852.9	778.5
DET1058	x	DNA-binding response regulator	4728.1	4248.5	4011.6	1159.7	1233.2	1174.8	1203.5	1207.1	1162.4	1477.9	1508.2	1484.5	1710.3	1430.6	1636.9	821.389	985.36	1209.94	1197.53	1196.11	1108.75	2292.5	2429.4	2268.4	813.3	850.4	730.6
DET0265	x	hypothetical protein	1695.6	1622.9	1603.2	2782.1	3300.2	3109.1	4858.5	5497.5	5158.5	7886.1	8037.9	7880.3	8100.3	8300.3	7900.7	1211.27	1333.98	1168.23	1297.33	1274.65	1560.03	1239.2	1019.1	1198.8	1009.3	735.1	963.1
DET0034	x	phosphate transporter	1346.8	1353.9	1073.8	1221.1	1136.1	1168.4	1072.3	889.9	897.8	954.9	951.9	922.6	803.3	817.4	827.3	1234.5	1244.89	1152.88	882.325	1015.12	888.691	1504.3	1427.4	1609.9	829	732.2	713
DET0732	DET0732	mercuric reductase, putative	1788.3	1725.4	1810.1	1178	1297.9	1207	1597.6	1301.1	1177.6	1739.3	1841.6	1703.9	2240.3	1913	2253.8	829.795	1007.84	1048.24	1344.02	1433.81	1473.58	1174.5	1157	1123	818.3	700	622.6
DET1328	x	hypothetical protein	1235.5	1192.9	1289.2	1129	1354.2	930.8	1559.1	1426.1	1179.4	1362.3	1389.3	1242	1196.5	1318.2	1484.8	1046.6	1217.62	1335.77	852.065	939.145	942.722	1637.4	1651.4	1714.5	895.2	780.6	767.1
DET1560	x	sensory box sensor histidine kinase	1621.9	1638.4	1665.8	1767.8	1962.9	1963	2547.9	2209.1	2262.8	2737.4	2846	2825.8	3453	2768.4	3395.4	1003.72	1156.42	1248.03	1306.41	1440.4	1491.93	1516.7	1417.7	1314	772.2	809.6	857.4
DET1580	x	transcription regulator, TetR family	1328.7	1310.5	1252.9	1152.4	1293.3	1535.8	1468	1360.6	1233.9	2452	2661.3	2380.4	3251.5	2611.2	3337.6	911.901	817.072	1024.08	1813.73	1775.26	1998.13	965.1	1014.5	985.3	766.6	806.3	887.9
DET1271	x	hypothetical protein	1102.7	1131.5	1116.4	1330.5	1253.5	1233.3	1811	1470.2	1473.9	1855.6	1956.1	1712.4	1727.7	1474.3	1839.3	1017.76	1057.41	1102.82	1111.11	1102.76	1103.04	1259.1	1235.4	1228.9	752	859.1	763.5
DET1424	DET1424	hypothetical protein	1722.6	1565.1	1792.2	1374.8	1475.7	1289.3	1512.2	1133.6	1023.8	1001.8	982.4	1004	1294.5	1021	1120.6	1390.11	1289.77	1277.55	846.27	913.321	913.157	1501.1	1559.7	1617.7	752.3	805.3	685.5
DET1457	DET1457	hypothetical protein	2343.2	2204.5	2259.6	1878.7	1991.4	1705.9	2277.8	1988.2	1919.5	1905.4	2067.6	1982.2	1834.8	1690	1918.2	1184.16	1284.15	1648.16	1333.02	1324.65	1093.87	2198.8	2229.1	2146.2	727.4	832.5	779.4
DET0856	x	ABC transporter, permease protein, putative	1312.6	1328.6	1445.4	1530.3	1537.3	1565.5	1489.9	1493.5	1533.9	1655.4	1578	1550.2	1741.9	1816.2	1644.2	942.443	1079.93	1026.71	1318.72	1379.94	1423.96	1095.2	939.2	989.6	794.3	780.1	981.4
DET1223	DET1223	fumarylacetoacetate hydrolase family protein	1430.8	1355.2	1910.5	1002.3	1006.3	1069	1447.3	1104.2	1153.5	1367	1403.3	1239.3	1580.5	1109.5	1486.2	1086.16	1247.69	1298.47	1218.12	1277.49	1124.48	1128.8	1286.6	1253.8	782.3	748	809.6
DET0019	x	D-tyrosyl-tRNA deacylase( EC:3.1.- )	1017.9	1065.7	1001.2	1067.3	1087.2	1020.5	1365.9	1278.7	1269.2	1869.1	1914.5	1773.9	2020.1	2016.4	2104.7	1040.91	1123.74	1099.81	1257.95	1393.14	1642.17	919.8	880.2	893.1	600.1	671.3	659.8
DET0358	x	hypothetical protein	4283.2	4283	4694.9	3643.9	4244.9	3496.3	6069.2	6239.4	6161.2	8768.9	8719	8216.1	8719.6	8623.5	9375.3	1214.19	1705.5	1561.58	1308.45	1149.16	1091.48	1272.9	1026.6	895.3	569.1	711.3	689.6
DET0403	x	Ser/Thr protein phosphatase family protein	1600.1	1900.7	1619	1405.7	1409.9	1705.7	1788.4	1506.2	1440.1	2124.2	2078.8	2148.6	2268.3	1828.6	2194.7	1111.57	1346.42	1518.49	1661.12	1748.14	1649.26	1242.7	1186.2	1228.4	539.2	572.5	521.4
DET0611	x	hypothetical protein	868	912.1	863.4	906.5	914.6	975.8	1140.4	965.5	878.3	1139.8	1239.3	1191.4	1207.4	1217.1	1335.1	1104.91	1132.13	1104.68	1470.21	1491.85	1507.74	891.7	883.1	870.4	780	748.5	752.9
DET0823	DET0823	hypothetical protein	1089.8	1086.8	1077.5	1055.1	1176.6	1074.9	1171.3	1068.4	1135.2	1187.6	1083	1136.7	1177	1188.4	1167.4	911.771	983.578	1012	1011.88	1049.8	1131.86	1399	1334.7	1426.9	715.3	671.7	753.2
DET1104	x	hypothetical protein	1108	1176.4	1112.9	1156.8	1157.1	1171.7	2768.2	2726.5	2450.8	4596.2	4501.4	4611.1	3842.2	3149.3	4201.3	895.748	1038.45	993.912	956.352	948.346	1191.64	1055.6	984.6	825.6	412.6	623.6	511.7
DET1255	x	twitching mobility protein	1523.4	1351.8	1466.3	875	871.4	866.7	1130.9	956.4	858	1160.8	1114.6	1054.3	1284.8	1101.1	1236	877.765	1003.22	878.501	1360.78	1351.6	1342.38	999.9	897.3	917.9	608.5	622.8	613.6
DET1375	x	ribosomal large subunit pseudouridine synthase, RluD subfamily	1634.3	1564.9	1540.3	1178.6	1358.5	1138.8	1555.8	1549.6	1575.3	1665.5	1581.3	1575.9	1168.2	1604.7	1440.7	858.647	1093.9	1009.07	986.023	1016.03	994.15	1086.7	1097.8	1001	714.7	797.6	698.4
DET1590	DET1590	quinolinate synthetase	1358.7	1418	1301.2	1142	1152	1233.9	1366.7	1217.8	1211.4	1601	1674.4	1532.4	1652.6	1629.8	1916.8	1031.42	1092.34	1206.64	1175.29	1152.23	1106.3	1476.1	1358.7	1310.1	726	769.7	682.5
DET1557	x	lipoprotein, putative	1487.4	1531.2	1609.8	1787.9	1800	2050	3365.3	3534.7	3740.1	3768.2	3575.7	3941.9	2882.9	3141.4	3054.9	1540.11	1544.34	1311.37	2387.33	2189.95	3053.32	1163.9	1071.2	649	1313.2	1639.1	1280.7
DET0357	x	hypothetical protein	3741.9	3731.7	3801.9	3034.7	3150.9	3057.9	4628	5249.8	5240.2	6882.9	6590.7	6884.2	7772	7064.1	6946.4	1235.42	1346.83	1318.93	931.384	936.452	926.073	1041.1	930.7	751.8	678.7	785.6	649.1
DET1374	x	lipoprotein signal peptidase( EC:3.4.23.36 )	1104.5	1112.8	1005.3	1089.1	1108	970.4	1487.3	1315.2	1287.9	1598.5	1690	1534.6	1379.7	1332.9	1588.6	904.05	920.169	911.871	1072.34	1123.13	1276.76	935.6	969	789.5	629.9	682.3	637.8
DET0252	x	hypothetical protein	3847.7	3736.3	4231.6	3042.2	3254.1	3161.2	5441	5455.3	5327.9	7987.5	8379.3	8682.2	10538.5	7880.5	9454.7	824.261	913.623	806.668	954.767	913.011	950.693	820.2	738	622.7	323.3	396.3	396.9
DET0253	x	DNA primase domain protein	2720.8	2756.4	2833.5	2556.2	2657.9	2568.7	4963.2	5041.5	5159.6	7243.4	7359.2	7540.1	8904	7704	8630.1	1180.3	1433.74	1368.58	1452.86	1510.45	1641.95	851.1	632.3	633.8	454.9	517.4	455.9
DET0355	x	hypothetical protein	2921.9	2972.6	3218.4	2248.7	2303	2106.3	3810.5	3945.1	3592.4	5050	5065.2	5092.1	5037.6	4158.5	4826.4	993.751	1183.25	1179.75	850.094	902.366	975.99	800.1	676.6	562.8	374.5	509.1	420.5
DET0908	x	arsenical pump membrane protein, putative	1112.1	1151.3	1098.8	1313.8	1503.7	1235.9	1765.2	1554.5	1458	1680.1	1720.2	1640.7	1518.1	1567.7	1523.8	1123.96	1380.06	1474.18	1342.85	1245.73	1262.26	416.8	326.6	336.7	794	836.4	960.1
DET0318	DET0318	reductive dehalogenase, putative	7334.3	7551.4	7663.9	9576	9139.2	9584.9	9672.1	10454.1	10550.3	12346.9	12036.7	12713.8	14051.7	14305	14001.5	9927.52	8611.84	8188.66	11659	11994.4	12627.6	538.1	507.2	487.3	472.5	442.5	411.6
DET0319	x	reductive dehalogenase anchoring protein, putative	4504.6	4740.7	4411.2	5491.7	5213.5	5707.6	7030.4	7069.5	7408.1	9500.5	9823.7	10084.7	10586.3	10637.5	10942.5	6781.46	6233.63	5247.97	7580.02	7568.34	9413.47	435	436.3	402.3	391.9	466.8	324.7
DET0320	x	hypothetical protein	4080.5	4041	4140.3	4182.1	4199.1	3931.8	4906.6	5439.6	5543.7	6589.7	6932.8	7054.7	6390.3	7364.2	6898.2	4589.82	4892.84	4365.1	5665.28	5478.1	5867.67	363.1	355.1	411.6	301.2	300.6	223.7
DET0321	x	lipoprotein, putative	2202.5	2201.8	2054.7	2354.6	2137.8	2347	2688.5	2770.4	2893.4	3047	3096.7	3277.9	2947.5	2992.8	2964.8	3127.96	3162.88	2540.81	3252.67	3285.08	3632.56	205.8	196.9	190.8	139.1	218.3	163.1
DET1067	x	site-specific recombinase, phage integrase family	1260.1	1227.3	1360.5	1034.8	1029.6	982.3	1594.8	1944.4	1908.6	3394.2	3115.1	3274.7	3688.9	3436.7	4102.5	1049.92	1074.37	1021.29	874.02	869.06	1123.16	481.4	532.7	436.4	393.3	551.6	400.6
DET1068	x	site-specific recombinase, phage integrase family, truncation	1248.4	1218.5	1274.1	1200.1	1135.9	1216.8	1695.5	2067.3	2139.4	3801.3	3769.1	3940.7	4218.1	3677.5	4336.4	1010.86	930	863.445	825.657	840.792	1144.75	481.2	511.9	440.9	445.7	548.8	407.9
DET1069	x	site-specific recombinase, phage integrase family	1775.6	1696.5	1867.9	1813.2	1605.8	1834.9	2275.3	3032	2861.4	5327.4	5284.7	5522.6	5567.1	4835.5	5719.3	1150.16	1179.18	1099.6	1121.59	1085.2	1302.53	698.9	787.6	610.1	662.6	791.4	688.2
DET1203	DET1203	dihydroorotate dehydrogenase, electron transfer subunit	3851	4041.1	4053.8	3972.8	3722.6	3775	2528.7	2178.2	2350.7	1156.4	1102.9	1140.6	1676.4	1426.4	1286.7	3664.7	3872.14	4362.13	3549.67	3414.4	2862.36	516.6	491.3	485	596	504	618.5
DET1270	DET1270	arginyl-tRNA synthetase( EC:6.1.1.19 )	1640.6	1674.3	1517.2	1232.8	1329.5	1173.4	1512.7	1628.9	1603.7	1561.4	1582.9	1638.4	974.4	1195	1213.3	1102.01	1219.12	1326.1	848.561	785.445	804.938	1716.8	1711.5	1745.8	1515.2	1281.9	1455.8
DET1497	x	hypothetical protein	1828.5	2062.8	1472.7	2047.1	2188.4	1890.4	2253.7	1909.3	2128.5	2456.7	2423.5	2436.6	1527.7	2094.6	2019.4	1433.88	1128.06	1636.75	947.354	797.606	993.501	1967.8	1861.8	1648.4	1187.6	1276.1	1231.2
DET0469	x	hypothetical protein	1691	1582	1531.2	1664.3	1653.7	1441.3	2122.2	1677.8	1641.6	1508.9	1606.2	1539.8	869.7	1032.4	1233.1	1090.13	1123.06	1135.67	830.889	726.012	727.844	3033.8	3079.8	2935.2	2354.5	2528.6	2397.5
DET1613	DET1613	conserved hypothetical protein TIGR00104	1973.7	1875.9	1988.8	1168.2	1491.5	1254.8	1606.6	1162.1	1183.9	1339	1361	1163.8	1907.1	1282.4	1674.8	1129.8	1209.57	1374.6	777.419	947.057	904.757	2100.6	2138	2099.2	838.6	976.3	807.4
DET1414	x	hypothetical protein	1349.3	1399.6	1441.2	1064.6	1353.6	1049.6	1206.3	1011.1	895.6	1085.9	920.5	950.9	1317.2	1297.3	1573.6	896.787	945.819	1215.11	678.104	858.385	791.207	1558	1541.2	1418.6	876.7	894.5	852
DET0011	x	DNA polymerase IV, putative( EC:2.7.7.7 )	1374.4	1160.5	1264.5	1231.9	1138.8	1189.3	1501.2	1625.2	1581.8	1936.7	1859.9	1872.8	1995.3	1689.3	1913.6	800.219	964.358	848.604	713.631	735.304	735.006	1158.7	1097.9	1159	913.2	869.7	873.4
DET1139	DET1139	cob(I)alamin adenosyltransferase( EC:2.5.1.17 )	1610.7	1491.3	1475.5	1054.9	1126.8	1007.7	1019.3	958.3	949	940	838.7	865.8	837.9	815.8	890.8	900.864	918.131	1093.54	758.964	626.591	702.4	2036.5	2067.8	2123.7	1026.3	1081.2	1034
DET1317	x	hypothetical protein	1837.3	1694.5	1635.5	1558.8	1608.9	1751.8	1628.9	1557.1	1361.2	1215.4	1254.6	1077.3	922.5	838.3	1053.5	942.149	973.174	990.145	607.81	635.981	637.579	1442.1	1378.9	1308.8	1205.9	1365.4	1192.1
DET1481	x	anthranilate synthase component I( EC:4.1.3.27 )	1696	1534.7	1631	1278.8	1388.8	1130.7	1071.4	888.4	955.6	1003.5	1010.9	921.8	1668.3	1284	1406.4	1069.75	1257.23	1286.26	655.826	687.646	692.794	1593.4	1547.2	1533	1328.9	1309.4	1303.5
DET1485	x	N-(5'phosphoribosyl)anthranilate isomerase( EC:5.3.1.24 )	1483.2	1473.1	1441.6	1150.5	1169.3	1094	857.2	876.6	898.8	855.1	860.2	857.2	1053.4	1088.7	874.1	1077.61	1116.34	1172.12	687.362	636.473	731.424	1509.9	1485.1	1524.4	1699	1429	1682.8
DET0220	x	hypothetical protein	892.5	910.3	945.1	1038.4	887.2	1504.5	2175.1	1757	1549.6	2364.9	3275.9	2711.2	3319.2	2892.7	2958	957.192	986.875	665.12	1142.4	1162.06	2094.13	2810.4	2554.4	2898.1	1136.7	929.4	925.5
DET0507	x	hypothetical protein	1396.4	1416.9	1131.2	1569.8	1465.2	1749.2	1845.3	1953.7	2054.7	2264.5	2308.6	2432.1	1800.8	1988.8	1923.8	952.124	958.716	735.411	1114.61	1080.09	1424.39	1883	1808.1	1838.8	1781.5	1588.5	1699.8
DET0254	x	resolvase domain protein	1852.4	1699.4	1958.3	1508.7	1618.5	1418.8	2867	3171.3	3154.6	4350.8	4441.4	4321	5445.5	4785.6	5305	808.075	719.437	733.616	676.673	732.025	949.462	637	542.3	540.2	392.6	427.3	405.3
DET0016	x	folylpolyglutamate synthetase( EC:6.3.2.17 )	1388.7	1380.7	1271.9	1010.3	1019.6	1039.5	1254.7	971.4	956.7	1223.5	1262.1	1206.3	1279.2	1189.7	1537.6	774.095	803.211	887.105	841.605	883.333	823.877	1663.4	1788.2	1948.1	882	836.9	859.5
DET0102	x	molybdopterin oxidoreductase, membrane subunit, putative	852.7	884.6	839.6	843.1	970	1285.6	1177.2	1118.9	1239.6	1584.6	1797.1	1795.7	1836.9	2100	2302.5	666.48	848.133	808.082	1599.41	1463.37	1775.08	1371.3	1209.6	1170.1	1664.3	1780.4	1611.9
DET0103	x	molybdopterin oxidoreductase, iron-sulfur binding subunit, putative	1177.1	1179.6	1169.8	1079.9	1319.9	1494.9	1697.8	1597.9	1585.5	2351.8	2272	2294.9	2463.2	2663.8	2909.8	781.752	872.513	934.131	1605.47	1598.93	1860.07	2041.5	1701.4	1647.1	2349.9	2386.7	2411.7
DET0129	x	conserved hypothetical protein TIGR00149	904.9	817.4	805.3	966.5	1107.2	878.7	1536.6	1225.2	1217.4	1541.2	1643.4	1506.6	1749.8	1381.6	1609.6	794.485	1030.12	821.143	1162.98	1270.6	1421.85	1309.5	1217.4	1131.4	1013.3	967.9	923.8
DET1319	x	hypothetical protein	1364.6	1328.6	1346	1317.5	1237.7	1345.5	3131.7	1548.9	1437.1	2569.9	3735.8	2543	3299.2	1980.1	3615.1	790.606	850.229	893.238	880.154	902.361	883.975	4203.9	4898.2	4808.7	1324.8	1571.6	1433.2
DET0769	x	protease family protein	1125.3	1259.7	1209.9	972.8	1016.4	1136.5	959.7	1105.8	993.8	1197.7	1274.7	1164	1486.9	1517.8	1585.7	789.782	864.582	961.879	922.529	804.876	924.252	1087.2	1057.2	1146.8	714.5	727.8	746.6
DET0935	DET0935	endonuclease III( EC:4.2.99.18 )	913.5	893.7	944	917.7	877	890.9	1065.2	1001.3	986	1080.5	1105.2	1135.4	1034.6	973.6	990.6	617.012	924.628	1010.86	1243.14	1211.26	1231.46	810.9	779.4	765.5	575.9	569.4	568.2
DET0020	x	transcriptional regulator, Fur family	966.8	1038.6	929.9	1475.9	1295.8	1561.9	1339.7	1020.4	1066.9	1359.6	1526.5	1350.9	1494.9	1176.5	1446	779.323	875.394	877.008	866.338	918.825	1010.67	723.1	735.5	704.9	374	385.9	372.6
DET0014	DET0014	hypothetical protein	1089.2	1095.8	1171	1279.2	1405.5	1898.2	1533.6	1780.7	1721.1	3035	3028.8	2894.9	3325.1	3676.7	3838.1	759.596	728.276	816.235	1604.34	1596.29	1773.67	934	872.4	858.3	916.7	866	1031.1
DET1241	x	peptide methionine sulfoxide reductase MsrA( EC:1.8.4.6 )	1487.4	1411.1	1457.8	1249.9	1554.8	1525.5	1808.2	1769.1	1587.4	2605.5	2610.2	2642.8	3478.6	3115.9	3339	731.97	783.426	863.794	1267.83	1367.32	1506.86	1494	1405.3	1420.5	966.9	945.8	1020.9
DET1316	x	hypothetical protein	2255.6	1993.5	2238.8	1588.8	1425.1	1693.8	2106.2	1933.3	1474	1731.3	2601.8	1696.2	2912.4	1756.7	3016.1	616.67	768.152	1034.47	1218.63	913.294	996.441	8038.9	7919.8	7472.5	2946.1	3088.9	3402.1
DET0022	DET0022	hypothetical protein	1027.4	1109.4	1160.6	1030.2	917.3	1113.1	1096.1	1091.6	991.5	1520.4	1556.8	1466.4	1691.8	1511.7	1878	744.672	761.386	893.751	1188.02	1142.24	1184.61	750.1	711.9	635.9	390.3	627.4	457.9
DET0569	x	endonuclease V( EC:3.1.21.7 )	927.6	956.2	950.3	937.2	1025.2	1054.8	1187.9	1031.3	1107	1756.3	1700.1	1661	1995.6	2202.7	2193.9	752.974	733.18	1021.45	1472.69	1376.04	1509.96	790	768.3	686.9	595.8	632.6	653.5
DET0256	x	hypothetical protein	1443.3	1360.3	1558.7	1347.5	1576.3	1553.4	2774.2	3039	2835	4052.5	4124.3	3960	4736.4	4369.5	5018.4	541.334	714.042	800.795	611.64	576.675	847.929	776.1	692	687.6	397.4	423.3	443.4
DET0232	x	DNA-binding response regulator	1287.2	1155.2	1231	862.4	821	973.1	1037.6	955.2	858.3	1135	1126.9	1125.6	1605.3	1016.4	1298.6	637.914	732.655	651.062	953.174	874.909	985.264	1746	1595.1	1679.6	1053.1	998.8	1058.8
DET0422	x	hypothetical protein	1331.4	1218.6	1217.7	1446.3	1198.8	1440	1903.7	1789.2	1526.2	2025	2501.4	1897.8	2543.8	1933.6	2687.3	658.012	668.878	721.547	943.929	868.286	1478.69	6594.3	6281.1	6215.5	5827.8	6538.2	7564.9
DET0813	x	ABC transporter, ATP-binding protein	977.7	929.1	834.2	895.5	908.5	1227.1	1051.1	1086.4	1240.9	1703.8	1826.4	1803.4	1816.8	1903	1996.6	638.148	704.44	585.851	1277.88	1306.83	1725.57	1305.4	1291.5	1263.8	1301.7	1200.3	1547.6
DET0955	x	bacterioferritin domain protein	873.3	845.5	882.6	1059	1163.5	2346	1035.6	1139.4	1139.6	1605.3	1552.8	1548.5	2509.9	2190.7	2510.6	664.724	686.608	792.05	1229.66	1122.81	1384.47	1022	1115.7	1070.4	947.3	1099.1	990.7
DET1333	x	hypothetical protein	1028.7	998.2	984.8	905.5	884.7	1025.5	1111.9	1007.7	935.2	1429.2	1477.6	1510	1834.3	1420.4	1628	592.625	613.387	737.467	837.017	847.301	916.115	992.2	988.9	1004.9	836.2	769.1	760.9
DET0325	x	patatin-like phospholipase family protein	1357.7	1345	1312	1227.4	1115.3	1122.2	1525.8	1314.2	1242.3	1142.9	1309.5	1127.2	879.7	873.9	1015.1	668.727	754.842	729.143	896.11	887.724	861.062	1647.2	1537	1641.7	721.1	806.8	712.8
DET0121	x	hypothetical protein	978.4	991.9	1066.4	879.4	915.7	983.8	1318.1	926.3	932.4	1388.5	1453.3	1303.4	2095	1388	1921.7	673.576	649.037	673.363	870.164	820.365	916.776	922.3	813.8	833.3	787.7	754	838.1
DET0229	x	hypothetical protein	1627.9	1646.7	1652.9	1151	1123.3	1242.9	1310.2	1048.5	1088.8	1736.8	1965.7	1775.2	2623.8	1761.4	2309.3	626.41	681.32	628.717	1007.12	972.333	1173.79	1392.5	1340	1397.8	376.7	408	411.8
DET0879	x	HNH endonuclease family protein	857.6	861.2	871.2	967.8	1031.8	1003.9	906	847.9	908.1	965.2	1050.5	995.8	1000.9	1102.1	1195.5	730.915	730.457	582.634	1123.14	987.559	1400.19	1292.7	1204.1	1187.3	514.3	532.2	637.5
DET0086	x	hipB protein, putative	1502	1291	1542	1319.3	1150.1	1417.9	1170.5	1298.2	1172.3	1641.6	1880.1	1550.3	2119.2	1781.9	2305.2	616.32	629.889	587.188	1053.74	973.22	1044.01	695.1	669.9	673.6	431	456.2	439.3
DET1292	x	hypothetical protein	1014.4	958.1	876.6	1046.6	1116.1	1085.9	1085.2	1112.9	1064.5	1436.3	1419	1304	1227.3	1226.7	1293.4	678.803	711.558	696.23	763.883	736.433	802.77	1040.6	904.6	920.9	692.1	649.2	709.8
DET0045	x	redox family protein	1091.3	1027.8	901.2	1112.5	1086.6	1070.1	1215.9	1050.9	1023.3	1151.7	1139.7	1138.4	923.3	1022.5	1192.3	593.191	784.381	740.772	738.192	658.588	526.322	1658.7	1566.1	1624.7	832.9	1070.9	771.6
DET1146	x	hypothetical protein	2129.1	1884	2294.5	1320.8	1219.7	1309.5	2700.8	1416.2	1144.6	1808.9	2242.9	1755.5	3631.4	907.7	2104.1	399.048	608.94	640.149	420.936	466.007	337.878	3134.3	3171	3724.3	322.9	365.1	266
DET1419	DET1419	transcriptional regulator, AbrB family	992.3	927.9	949.3	1150.7	1474.6	1038.5	1436.3	942.6	820.3	1077.2	1319.4	1055.4	1487.3	850.9	1405.2	358.763	410.542	425.619	419.58	390.455	356.74	983.9	871	861.2	259.3	275.4	222.3
DET1458	x	comF family protein, putative	984.3	866.5	835.2	850.2	825.4	883.7	943.4	1032.9	902.7	1065.5	1154.3	1159.6	921.8	1137.5	992	521.612	618.572	503.966	569.729	593.563	592.543	1108.7	1028.6	1006.3	665.3	739.9	670.6
DET1530	x	sensor histidine kinase	1049.9	985.9	1006.5	1081.2	1206	1040.3	1307.9	1255.9	1221.7	1368.2	1499.7	1395.1	1938.1	1915	1861.7	556.917	600.435	672.793	536.782	622.33	654.656	1305.8	1242.3	1138.1	703.6	780	713.4
DET0063	x	resolvase domain protein	1644.2	1514	1506.4	1472.6	1452.9	1457.4	1367.5	1409.1	1441.8	1568	1581.5	1618.5	1510	1773.8	1648.4	65.2438	44.5662	58.8134	70.4278	61.9475	37.7425	130.1	87	201.8	57.9	121.8	100.3
DET0263	x	hypothetical protein	897.4	908	918.6	1448.8	1719.7	1491.9	2939.8	3174	3134.4	5409.3	5287.7	5057.2	5071.2	5028.7	5482.4	552.465	708.225	689.101	626.546	633.779	709.126	582.2	433	566.8	332.5	229.4	277.6
DET0272	x	site-specific recombinase, phage integrase family	1294.4	1390	1107.8	906.4	859.4	1061.2	1935.3	1572.2	1513.1	2116.8	2085.1	2085.6	2320.8	1753.4	1971.6	503.603	521.214	598.508	492.231	542.521	472.686	411.8	435.5	452.3	198.2	213	224.7
DET0356	x	hypothetical protein	1289	1459	1304.6	1159.2	1001.4	1404.9	2028.6	2047.2	2166.5	3418.6	3281.5	3135.2	1901.7	2067.6	2273.6	632.381	536.464	471.958	491.124	482.852	477.726	275.8	217.7	192.8	221.3	313.3	297
DET0450	DET0450	isocitrate dehydrogenase, putative( EC:1.1.1.41 )	2573	2580.2	2396.5	2755.6	2606	2544.4	1630.6	1722	2054.5	1068.1	956.6	971.8	836.8	816	669.1	4115.31	3673.31	2964.65	2807.4	2903.46	2760	2579.8	2749.7	2720	4125.7	3876.8	4021.9
DET0757	x	hypothetical protein	1453.3	1319.2	1401.7	1356.1	1454.2	1278.5	1274.3	831.9	1104.4	1039.3	942.2	950	810.5	954.8	735.8	1613.88	1622.66	1664.56	1337.37	1277.54	1257.71	1396.6	1719.3	1487.4	1641.1	1415.6	1659.5
DET0817	DET0817	ABC transporter, ATP-binding protein	1715	1595.5	1689.8	1336.1	1427.4	1189.8	1716	1663.6	1530.8	1127.2	1199.1	1093.6	864.2	906.5	733.7	970.057	1208.29	1283.3	973.06	950.256	850.785	3208.2	3318.2	3313.9	1809	2010.1	2005.3
DET0838	DET0838	phosphoribosylamine--glycine ligase( EC:6.3.4.13 )	2986.8	2995.4	3097.3	2596.2	2525.9	2508.3	2041.2	1970.3	1952.6	1164.3	1071.1	1179.9	956.8	973	750.7	2406.59	2846.16	2878.15	1743.31	1787.5	1339.02	3424.9	3518.2	3517.9	2646.5	2659.7	2609.2
DET0860	x	hydrogenase, EchA subunit, putative	2788.1	2498.7	2973.2	1478.3	1513.7	1486.6	1774.8	1310.1	1282.5	1245.7	1054.7	1017.5	893.8	1039.5	755.3	2321.56	2516.57	3001.43	1930.27	1998.63	1855.28	2262.1	2278.9	2305.4	1718.1	1465.9	1681.8
DET0861	x	hydrogenase, EchB subunit, putative	2803.9	2769.7	2571.2	1958.3	1906.9	2006.8	1825.9	1580.9	1620.8	1280.6	1219.3	1192.7	894.7	922.7	781.3	2868.87	2646.44	2626.22	2145.03	2229.41	2090.01	2478.6	2512.5	2584.5	1561.5	1434.6	1451
DET0928	DET0928	proton-translocating NADH-quinone oxidoreductase, I subunit	2477.7	2369.7	2248.4	1830.6	1773.8	1627.7	1048.1	1136.5	1327.2	938.6	836.1	871.7	860.9	944.6	720.2	2367.98	2339.9	2345.16	1526.78	1637.5	1336.89	1782.5	1826.8	2056.1	3148.9	3128.4	2874.1
DET0946	DET0946	AMP-binding protein	2618.8	2584.2	2661.9	1868.7	1878.4	1848.7	1941.3	1715.6	1810.4	1355.8	1296.2	1292.4	800.2	1004	773.7	3564.88	3553.98	3615.23	2715.38	2787.91	2605.79	2284.9	2440	2192.8	3069.5	2712.4	2950.5
DET1115	DET1115	type II restriction endonuclease, putative	1395.2	1379.8	1382.9	1174.4	1118.6	1105.6	1020.8	1073.8	1082.9	1059.9	1013.6	989.9	892.2	892.8	795.9	1431.71	1535.42	1335.78	1359.74	1304.27	1322.83	1114.2	1086	1088.2	1337.8	1184.9	1298.5
DET0797	DET0797	acid phosphatase SurE( EC:3.1.3.2 )	1499.7	1451.3	1494.9	1238.9	1118.3	1102	1391.4	973.5	1077.2	859.5	871.6	845	1023	819.7	722.8	1002.18	1219.92	1272.7	831.983	811.583	760.842	2068.5	2141.5	1836.2	1114.5	1116.1	1072.5
DET1211	x	modification methylase, HemK family	1879.2	1763	1824.7	1560.3	1648.7	1407.8	1683.9	1513.8	1397.9	1092.7	1028	1009.2	849	814.2	783.7	1358.7	1342.97	1426.19	847.591	893.89	788.057	2395	2395.3	2411.9	1455	1419.9	1359.5
DET0415	DET0415	putative deoxyuridine 5'-triphosphate nucleotidohydrolase( EC:3.6.1.23 )	1256.5	1173	1145.7	1225.6	1199	1430.1	1413.8	1501.5	1264.8	1325	1256.4	1034.6	883.6	771.5	817.8	973.207	1106.85	1057.16	904.656	881.49	889.295	1117.5	1091.4	1234	953.8	1041.8	1111.4
DET1019	x	hypothetical protein	1184.5	1254.5	1146.3	1163	980	1188.5	1693.8	1175.2	1126.2	1005.4	1145.1	967.2	802.7	751.8	870.6	1233.99	1139.64	941.123	1017.88	993.461	1239.71	5107.8	4823.1	4480.8	2200.4	2395.1	2502.4
DET1219	x	DNA mismatch repair protein	1722.1	1725.8	1723.7	1281.1	1113.2	1260.6	1135.3	1162	1222.3	966.6	986.5	968	982.7	744.1	931.2	1252.58	1503.91	1451.91	1182.08	1136.48	985.787	2036.2	2157.5	2058.7	1162	1196.5	1112.7
DET1536	DET1536	transcriptional regulator, MarR family	1699.4	1716	1643	1843.5	1655.9	1783.5	1981.2	1584.1	1533.8	1177.8	1290.9	1204.1	1023.8	793	972.9	1641.03	1725.93	1466.85	1184.35	1127.56	981.981	1775.5	1745.4	1836.3	1095.6	1136.6	1091.8
DET0184	x	membrane protein, TerC family	1919.7	1749.8	2006.5	1104.1	1244	1088.5	1623.2	1047.5	1080.6	1099.2	1105	1105.6	1272.2	732.9	1015.2	1394.78	1618.15	1655.09	999.38	1023.72	815.986	1366.5	1295.9	1319.1	800.1	784.3	722.6
DET1065	x	RNA methyltransferase, TrmA family	2187.3	2005.5	2025.1	1561	1633.9	1484	1326.4	1196.6	1166.1	918.6	946.2	899.3	942	766.9	857.1	1000.12	1117.54	1377.19	711.753	696.164	592.165	2286.3	2250.6	2451.9	1147.3	1131.9	1165.9
DET0041	x	quinone methlytransferase, UbiE family	2426.9	2397.6	2340.8	1873.7	1839.8	1767.1	1395.7	1375.8	1387	891	881.7	930.7	811.1	710.4	660.5	1806.71	1798.99	1536.13	1155.29	1180.4	1097.17	2044.9	2147	2071.1	2347.2	2389.9	2204.5
DET0544	DET0544	BadF/BadG/BcrA/BcrD ATPase family protein	1332.9	1330.4	1465.2	1251.6	1049.8	1095.2	1306.9	1018.4	1027.4	826.4	823.2	846.7	801.6	784	752.6	1409.25	1526.5	1596.92	1246.35	1191.37	1088.08	1722.5	1714.2	1773.2	968.2	1066.3	982.6
DET0866	DET0866	hydrogenase subunit, putative	3240.7	3305.1	3115	2697	2780.4	2702.9	1887.4	1919.1	2273.9	1256.6	1139.8	1381.2	892.7	783.2	706.3	2899.6	3043.97	3066.64	2324.46	2370.13	1881.31	2751.5	2896.7	2980.7	1881.8	1755.9	1771.3
DET1320	x	hypothetical protein	1291.9	1223.2	1316.8	943.1	879.6	962.4	1118.8	918.5	919.2	900.6	929.1	908.8	881.7	649.8	773	710.433	789.969	850.856	682.665	679.053	674.268	1444.1	1429.4	1563.1	872.6	879.6	829.7
DET0224	DET0224	ABC transporter, ATP-binding protein	2328.1	2395	2210.2	2184.2	2412	2151	1292.7	1679	1675.7	1022	1185.3	956.8	721.6	958.4	865.4	2359.43	2323.78	2207.69	1358.32	1274.01	1049	2723.1	2837.9	2758.5	2056	2265.8	2100.6
DET0742	DET0742	triosephosphate isomerase( EC:5.3.1.1 )	2109.5	2061.5	1906.6	1747.5	1666	1690.4	1320.5	1390.3	1423.2	1100.5	1071.9	1073.7	776.9	986.7	813.4	1528.54	1619.9	1657.85	1315.24	1458.6	1160.89	2287.3	2383.9	2441.7	2124.8	2071.9	2098.7
DET0930	x	proton-translocating NADH-quinone oxidoreductase, K subunit	2506.3	2565.4	2486.7	1733	1544.1	1687.3	1142	999.9	1035.3	828.5	897.6	884.2	767.9	821.4	784.5	2431.79	2272.43	2267.34	1686.8	1563.72	1291.14	1787.1	1930.3	1890.7	2748.6	2490.5	2464.3
DET1259	x	hypothetical protein	1598.4	1662.4	1690.6	1351.1	1404.7	1341.3	1140.9	1114.2	1278.1	954.1	877.2	933.3	658.5	820.5	752.4	2032.18	2133.53	2473.45	1635.93	1608.05	1441.39	1215.9	1245.9	1137.9	1214.7	1245	1110.2
DET1268	DET1268	ATP-dependent DNA helicase RecG( EC:3.6.1.- )	1309.5	1208.9	1291	1121.9	1080.4	1138.3	1010.1	988.4	984.3	899.7	881.4	880.4	726.8	858	759.6	806.317	963.649	1068.3	817.237	751.171	832.334	979.3	980.2	988.9	776.8	691.7	755
DET1591	DET1591	methyltransferase, UbiE/COQ5 family( EC:2.1.1.- )	1976.7	1986.6	2043.8	1439.5	1571.4	1402.2	1765.3	1363.7	1261.8	1043.3	995.4	1055.2	738.9	733	813.6	1768.95	1973.71	2161.72	1210.67	1128.38	1061.14	1903.4	1793	1774	847.6	995.9	899.6
DET0654	x	cobalamin biosynthesis protein CobD	1615.5	1725.7	1587	1202.6	1181.5	1291.8	1354.6	1038.2	1046.8	986.3	1142.2	1047.7	756	744.4	958.9	2087.9	2078.18	1718.12	4907.1	4632.55	5534.3	997.9	1046.1	1001.8	848.1	937.8	784.8
DET0620	x	hypothetical protein	1239	1210.4	1308.2	916.3	965.5	874.9	996.5	956.2	904.1	967.3	975.2	976.2	790.8	671.7	804.3	766.891	736.706	944.48	957.832	909.894	902.932	948.6	1084.8	986.5	515.8	503.7	528.1
DET0370	x	membrane-associated zinc metalloprotease, putative	2587.5	2366.7	2280.1	1596.3	1421.2	1389.3	1284.4	1025.7	999.2	805.4	836.8	832.7	729.8	513.1	665.2	1937.35	1956.9	1965.04	1435.21	1556.84	1227.33	3708.5	3325.6	3691.4	1365.9	1480.2	1372.2
DET0433	x	hypothetical protein	1778.5	1846.5	1619.1	1545.2	1320.2	1198.7	1430.9	972.3	967	799.5	998.4	840.5	686.5	526.6	599.5	1750.2	1834.38	1499.11	1098.58	1155.51	1242.21	2348	2470.9	2487.2	1647.1	1768.4	1524.1
DET0629	DET0629	D-ala D-ala ligase( EC:6.3.2.4 )	2219.2	2150.7	2154.5	1809.9	1756.1	1680.2	1497.7	1242.1	1324	827.8	869.1	869.4	775.6	669.4	679.8	2149.41	2421.1	2319.98	1429.68	1429.39	1288.13	1541.8	1578.6	1701.5	1516.1	1495.3	1562.6
DET0867	x	hydrogenase, group 4, EchE subunit, putative	2900.6	2700.8	2769	2164.6	2075.6	2048	1482.5	1488.2	1698.3	992.9	951	976.6	658	643.6	494	2380.77	2278.17	2264	1684.07	1699.53	1742.21	2635.6	2511.8	2930.6	1863	1814.6	1892.6
DET0868	x	hydrogenase, EchF subunit, putative	3468.6	3377.3	3558.1	2195.2	2025.2	2355.7	1995.5	1629	1614.8	1056.8	1148.5	1034.8	732.7	523.9	561.4	1563.92	1607.29	1761.77	1152.17	1198.61	1032.2	3967.2	3960.1	4241.1	2113.7	2079.7	2497
DET0945	x	high-affinity branched-chain amino acid ABC transporter, permease protein, putative	2011	2046.8	2114	1373.1	1204.4	1253.6	1436.9	1115.3	1216.6	921.8	862.3	849.9	678.4	631.3	605.5	1667.74	1830.81	1861.7	1171.56	1218.41	1185.88	1898.2	1865	1997.3	1466.5	1406.2	1326
DET1629	x	radical SAM domain protein	1609.4	1536.6	1404.3	1331.6	1211	1267.6	1113.4	1095.2	1123.2	877.3	822.9	852.1	693.6	632.7	628.7	1715.77	1833.9	1634.62	1163.9	1094.35	1074.56	1872.7	1881.4	1949.9	1799.6	1833.7	1843.9
DET0105	x	degV family protein	1772.3	1801.2	1707.5	1629.7	1559.3	1490.4	1470.6	1351.9	1360.2	883.1	846.4	933.1	532.6	612.5	585.5	1390.94	1585.79	1745.37	1004.6	950.416	727.87	2189.6	2155.3	2252.4	1549.5	1617.1	1480.5
DET1052	DET1052	endoribonuclease L-PSP, putative	1069.5	1204.5	971.1	1265.2	1182.8	1307.5	1157.3	1168.8	1177.4	924.4	872.9	850.5	646.2	764.7	605.3	1136.55	1133.4	927.041	787.126	817.323	752.653	1127.9	1196.4	1078.5	1364.6	1224.6	1298.2
DET0118	DET0118	DJ-1 family protein	829.4	833.1	897.2	949.5	949.1	889	1246.7	1041.9	967.3	1017.3	807.2	927.4	744.2	756.9	751.9	627.267	768.177	768.712	422.685	363.579	463.692	1011.2	926.6	1063.5	428.6	456.5	406.2
DET1284	x	hypothetical protein	2101.4	1808.5	2014.9	1186.5	1203.9	831.9	1474.6	850.1	823.9	804.8	905.2	779.3	809.6	477	718.5	729.121	952.033	1082.96	617.572	583.94	536.786	1830.7	1866.2	1957	856.1	945.4	867.3
DET0932	x	proton-translocating NADH-quinone oxidoreductase, M subunit	2155.2	2183.6	2181.4	1419.1	1459.4	1271.3	1159.6	915	1047	883.7	867	721.1	689	846.3	599	1905.35	1715.42	1930.68	1530.19	1113.28	759.031	1519	1512.2	1559.9	1239.3	1165.9	1135.1
DET0632	x	cation ABC transporter, ATP-binding protein	2917.9	3171.6	3141.4	1135.3	1358.4	1062.4	1060.9	827.3	833.1	831	860.8	780.8	736.5	683.4	801.5	1967.59	1992.87	2465.11	1813	2082.46	1559.73	2303.2	2390.3	2400.4	2530.3	2663.8	2562.7
DET0859	x	GTP-binding protein LepA	1230.4	1213.9	1299.5	1080.7	1000.5	1253.6	1064	924.9	1008.4	802.3	824.9	780.9	725.5	713.2	676.3	1488.47	1459.49	1463.1	1053.23	1116.41	1125.17	1286.3	1318.5	1338.6	928.5	996.8	1005.6
DET1121	x	hypothetical protein	1011.8	1083.3	851.2	950.8	1000.4	834.9	942.3	1075.2	984.3	819	772.9	811.1	679.5	876.9	703	858.862	1004.95	1418.09	782.075	866.372	793.879	1216.6	1176.9	1154.9	907	985.9	943.8
DET0927	DET0927	proton-translocating NADH-quinone oxidoreductase, H subunit	2389.7	2336	2092.3	1489.3	1558.9	1358.6	1132.9	939.6	917.5	805.9	739.7	734.8	613.3	742	653.5	2110.22	1698.22	2186.4	1433.44	1440.07	1142.16	1654.8	1711.4	1708.9	1948.2	1869	1869.6
DET0582	DET0582	magnesium and cobalt transport protein CorA	1919.2	1830.8	1869	1085.8	1051.9	1125	1262.2	949	872.3	770.4	883	910.1	1063.2	654.8	767.7	1153.24	1303.87	1445.6	1307.54	1193.53	1032.58	1929.9	1894.2	1926.4	1018.8	1088.5	1038.9
DET1142	x	hypothetical protein	1409.8	1464.6	1358.8	1110.3	1066.9	1101.3	978.1	823.4	812.9	780.4	829.9	771.1	910.6	701.8	735.6	1255.53	1121.91	1132.48	938.01	915.129	982.001	1392.2	1373.6	1490.2	1014.4	1014.6	1020.7
DET1226	DET1226	non-canonical purine NTP pyrophosphatase, RdgB/HAM1 family	1401.8	1346	1348.6	1101.3	1215.3	1002.1	1476.7	1105.6	1075.7	758.3	941.9	772.7	863.7	666.5	717.2	999.561	1102.08	1253.27	1103.06	977.866	800.502	2133.9	2117.4	2085.1	1583.5	1610.6	1424.4
DET1021	x	hypothetical protein	4024.7	3951.4	3870.6	1859.4	1226.1	1559.4	1721.7	929	1024.6	741.3	899.8	712.1	1007.6	467.7	620.5	1300.98	1064.9	1200.97	906.814	683.745	678.874	4693	5400.1	6351.3	2366.9	2237.8	2835.8
DET1218	x	HAD-superfamily hydrolase, subfamily IIB	1282.9	1296.2	1214.8	1017.9	1031.2	1065.1	1014.3	895.3	872.2	788.7	842.7	780.6	567.2	507.3	549	1266.33	1133.01	1249.32	878.871	924.445	885.618	1625.7	1689.5	1645.3	1358.3	1352.6	1273.2
DET1385	x	tRNA-i(6)A37 thiotransferase enzyme MiaB	1208.5	1151.7	1077.2	1030.1	1040.2	955.6	971.5	882.8	964.4	775.2	807.4	784.2	503.2	635.5	680.3	1063.55	1137.96	1210.84	709.535	754.285	694.672	1274.3	1291.3	1300.9	1070.1	1005	933.7
DET0127	x	sensory box sensor histidine kinase	1650.6	1500.3	1588.7	1494.5	1509.4	1602.6	1301.8	1223.9	1110.5	764.9	770.1	788.7	829.6	708.2	711.5	1388.38	1776.06	1938.52	1441.93	1286.82	948.271	1543.4	1533.7	1532.2	948	919.5	889.2
DET0712	DET0712	phosphoribosylglycinamide transformylase, putative	2028.5	2068.8	2053.4	1320.2	1268.1	1222	1046.2	838.6	922.7	670.8	712.3	634.6	803.3	720.1	681.6	1837.91	1786.44	1980.79	1097.23	1150.44	950.652	2426.9	2666.1	2617.4	1497.4	1501.6	1506.3
DET1396	x	conserved hypothetical protein TIGR00023	1506.5	1547.9	1380.2	1221.5	1234.4	1138.6	1016.9	827.9	892.5	751	757.4	725.7	722.4	823.8	674.3	1607.2	1644.05	1591.38	1121.62	1161.08	1146.22	1665.8	1673.3	1729.1	1007.9	1068	940.3
DET0048	x	hypothetical protein	1383.8	1402	1253.4	1167.2	1043.5	1177.6	1041.6	823.3	871.2	717.5	725.4	728.2	682.9	652.4	809.7	1730.81	1722.95	1805.73	1384.95	1291.86	1097.2	1385	1446.5	1374.7	1042.6	1070.3	1133.9
DET0201	x	glycosyl hydrolase domain protein	1208.8	1187.5	1037.7	1093.3	1088.1	1175.7	920.6	913.7	968.7	733.7	662.1	767.1	669.6	752	676.5	1208.45	1200.31	1134.6	1224.71	1110.02	965.305	1440.8	1403.8	1462.7	1480.4	1539.3	1426.5
DET0413	x	cytidine/deoxycytidylate deaminase family protein	1726.1	1677.6	1608	1293.4	1271.2	1268	1056.9	1013.2	1025.1	731.4	671.7	701.5	475.2	580.9	517.8	1565.09	1636.29	1696.98	1242.5	1242.84	982.682	1606.5	1671	1642.9	1192	1141.7	985.1
DET0515	x	hypothetical protein	1842.5	2064.6	1901.2	1420.6	1373	1437.6	1490.8	1059.6	1106.5	702.6	794	755	693.1	519.4	567	2219.55	2199.48	2241.41	1737.87	1729.69	1415.27	2467.8	2665	2646.3	1456.9	1489.2	1285.4
DET0715	DET0715	metallopeptidase, M24 family	2426.1	2144.6	2403.6	1327.9	1318.8	1305.3	1240.8	1031.8	912.7	720	684.7	639.3	798.8	660.3	645.5	1742.44	1915.62	2116.64	1273.21	1178.72	1124.12	3084.3	3343.9	3321.3	1888.7	1836.6	1816.8
DET0840	DET0840	adenylosuccinate lyase( EC:4.3.2.2 )	2563.8	2546	2513.9	1960.7	1857	1890.2	1692.9	1449.6	1379.9	766.5	777.2	765.1	610.7	613.4	516.6	2667.84	2841.28	2680.61	1598.69	1645.42	1286.62	3103.9	3023.9	3325.4	1943.4	1986.2	1862.7
DET0964	DET0964	single-stranded-DNA-specific exonuclease RecJ( EC:3.1.- )	2552.6	2451.2	2307.6	1498.8	1529.8	1421.5	1152.9	1063.7	1016.7	694.8	651.2	633.2	461.9	458.2	467.8	1765.6	1874.86	2129.41	1134.45	1098.2	920.36	2638.8	2693.8	2647.4	2211.2	2173.8	2147.1
DET1114	DET1114	type III restriction-modification system, restriction endonuclease subunit	1324.1	1243.1	1324.9	1073.9	877	1011.2	965	835.3	864.6	680.8	669.3	664.2	697.3	610.7	599.6	1249.76	1394.67	1355.86	1204.48	1144.04	1179.07	1296.8	1199.9	1306.3	1021.4	1070.3	974
DET1336	x	hypothetical protein	1167.9	1233.8	1228.2	1107.1	1026	1013.8	1150.6	857.6	993.5	751.8	694.9	660.1	641.8	548.2	563.6	1603.77	1718.42	1580.18	1167.83	1217.66	1028.06	1335.2	1357.3	1378.1	1120.4	1223.3	1060.8
DET0944	x	high-affinity branched-chain amino acid ABC transporter, permease protein, putative	1969.8	1815.5	1946.3	1144.7	1046.8	1007.2	1144.2	808.2	822.3	531	501.6	477.6	414.2	254.7	359.7	2537.32	2578.85	2317.55	1476.44	1720.45	1087.31	1723.6	1862.3	1842.5	822.4	877	764.5
DET0047	DET0047	DNA polymerase III delta subunit-related protein	1309.6	1323.2	1246.6	1083.3	1169.4	868.4	899.5	855.8	844.4	765.7	624	696.2	496.9	575.8	591.8	1527.71	1649.47	1565.77	1011.22	974.367	956.656	1309.1	1311	1327.9	758.3	779.5	712.8
DET0552	DET0552	DNA primase( EC:2.7.7.- )	1792.2	1762.3	1620.7	1433.2	1324.3	1416.7	1158.5	1092	1075.9	731.7	731.7	705.2	796.9	791.5	660.1	1176.1	1260.22	1274.92	950.631	919.028	756.76	2310.7	2400.3	2485.4	2027.5	1673.2	2121.2
DET0591	DET0591	hypothetical protein	2827.6	2631.8	2340.7	1794.4	1550.8	1447	1208	1113	973.8	669.2	620.1	624.2	505.6	511.2	533.9	1115.52	1310.94	1547.57	816.643	842.859	686.885	3224.2	3484	3336.7	2129.7	1771.3	2039.1
DET0869	DET0869	lysyl-tRNA synthetase-related protein	1539.5	1610.2	1586.1	1118.8	1140.8	1112.1	1228.1	975.2	923	642	604	641.9	516.7	433	448	1331.1	1375.37	1629.03	949.493	929.444	734.94	1893.9	1858.2	1816	920.9	885.8	859.5
DET1434	DET1434	hydrogenase expression/formation protein HypD	1419.6	1363.3	1338.4	1122.3	1094.7	1024.2	922.8	812	847.4	645.7	664.6	716.1	628.6	694.9	640.6	1166.04	1254.71	1276.16	807.429	857.695	675.48	1529.7	1576.9	1544.7	1069.8	1117.4	1029.5
DET1435	DET1435	hydrogenase expression/formation protein HypE	1756.3	1599.6	1569.7	1149.7	1345.9	1063.6	1015.6	808.6	887.7	616.8	587.3	593.8	611.5	658.3	540.1	1336.73	1343.16	1494.58	886.407	848.55	627.974	1745	1880.9	1810.1	1166.7	1439.7	1352.7
DET0337	DET0337	primosomal protein N'	1884.5	1756.3	1770.6	1226.4	1120.4	1187.1	864	936.8	842.2	625.9	562.7	635.8	551.7	493.2	422.2	1068.42	1289.05	1419.21	914.585	910.408	766.811	2279.5	2254.8	2289	654.2	759.2	706.6
DET0608	x	ribosomal-protein-alanine acetyltransferase( EC:2.3.1.128 )	993.4	1000	959	896.2	915	890.1	1005	890.7	887.2	775	767.5	740.6	572.7	691.8	585.8	823.068	875.311	930.033	841.695	739.273	812.776	1099.3	959.6	1153.8	768.4	853	752.9
DET0796	x	S-adenosylmethionine:tRNA ribosyltransferase-isomerase( EC:5.- )	1574.1	1449.9	1381	1227.7	1232.1	1175.7	1095.6	1035.2	923.2	706.2	630.8	638.8	670.7	582.1	583.7	1289.24	1467.75	1415.71	829.032	769.398	775.06	1914.4	1950.1	1958	1029.4	1124.2	886
DET0185	DET0185	formate dehydrogenase accessory protein FdhE, putative	2780.8	2748.2	2266.8	1693.8	1689.9	1561.4	976.5	908	979.3	608.8	542.7	492	450.7	418.1	447.6	1244.09	1315.55	1522.75	782.283	710.125	566.452	2844	2946.5	2819.8	2166.7	2454.7	2058.1
DET0592	x	hypothetical protein	1491.3	1413.3	1302.6	1219.8	1118.9	1271.2	1075.1	883.3	826.5	615.8	652.9	643.3	578.3	563	544.1	1082.9	1020.93	1016.97	783.701	655.955	663.46	2267.4	2270	2476.7	1741.4	1777.4	1666.6
DET0789	DET0789	pseudouridine synthase, RsuA family	1207.3	1183.7	1175.4	950.5	973.3	892.6	976.9	907.7	817.9	778.7	727.9	772.5	664.1	748.2	707.3	954.266	1040.02	1177.73	753.94	727.194	614.618	1337.2	1474.8	1578.3	880.9	1076.2	925.4
DET1238	x	lipoprotein, putative	1983.3	1996	1793.6	1048.4	1102.1	983.8	1021.6	899.3	878.6	649.6	725	548.4	735.8	569.9	531.2	906.43	1045.34	983.247	699.642	696.587	670.509	2090.4	1990.8	2081.3	818.7	749.7	791.7
DET1174	DET1174	Fec-type ABC transporter, periplasmic iron-binding protein	828.7	1027.6	967.7	3827.4	3609.6	4037.3	879.5	950.7	919.4	379.5	328.4	310.1	275	305.2	225.5	676.085	786.092	748.567	544.814	495.674	416.818	811.1	707.1	765.3	550.5	615.8	683.3
DET1642	x	methionyl-tRNA formyltransferase( EC:2.1.2.9 )	1122	1180.7	1080.6	1006.5	905.2	957.8	1147.2	822.2	776.7	1060.8	1164.2	1063.2	1120.2	971.4	1143.4	1027.3	981.072	925.306	960.385	897.518	925.411	1190.2	1120.1	1115.3	683.3	729.8	646.2
DET1469	x	hypothetical protein	1417	1456.5	1546.8	1207.9	1057.7	1290.4	1291	847.3	729.5	842.5	1188.1	788	1445.1	582.8	1156.2	598.532	729.936	810.867	949.305	665.374	676.518	4935.2	4938.1	4804.3	738.9	897.9	780.2
DET0808	x	hypothetical protein	1076.6	924.4	1049.1	985.2	845.5	812.4	1090.3	855.2	741.7	634.8	806.6	671.1	901.4	544	676.9	469.718	577.415	737.109	583.737	385.451	316.869	2402.5	2355.5	2356.3	797.6	671	597.5
DET0934	DET0934	hydrolase, TatD family	1184.5	1262	1210.1	874	978.8	888.6	983.6	760.7	805.8	813.5	717.6	700.1	561.6	662.2	604.5	1102.47	1447.06	1320.08	1216.37	1179.56	1039.11	1232.1	1374.8	1382.5	1008.6	1088	1179.2
DET0042	x	hypothetical protein	1594.1	1452.4	1362.5	1102.3	1035.3	1131	967.4	772.1	882.5	675.6	717.9	632.9	805.6	611.1	608.7	1182.53	1159.56	1058.42	903.887	923.531	960.19	1094.2	992.9	1180.6	804.3	945.8	765.6
DET0389	DET0389	heptaprenyl diphosphate synthase component II( EC:2.5.1.30 )	1382.6	1367.7	1458.1	964.5	898.2	948	1191.7	764.8	781.6	847.8	958.1	812.1	1014.5	577.8	866.5	1032.73	1147.81	1317.09	921.65	883.595	770.313	1353.2	1580.7	1280.5	631.2	645.9	560.9
DET0218	DET0218	DNA-binding protein, putative	1356	1355	1356.1	876.2	850.8	978.1	1198.7	775.7	731.9	1024.4	1038.1	919.5	1013.6	573.8	843.2	636.591	742.292	883.959	861.403	812.059	647.761	976.5	916	1037.5	394.5	499.7	424.2
DET0029	x	Trk system potassium uptake protein, putative	1264.9	1184.1	1263.9	849.7	881.5	917.9	807.2	770.6	722.3	834.5	733.4	741	662.5	890.9	790.7	1465.54	1328.4	1321.27	925.021	1097.1	1053.6	1730.5	1803.9	1954.8	1233.5	1191.3	1216
DET0140	x	phosphate ABC transporter, permease protein	2093.3	2334.4	2170.3	1034.5	1227.9	987.1	921.4	767.8	704.3	596.5	611.5	565.3	1372.3	1035.2	1115.6	1220.02	1266.98	1207.48	992.996	1068.74	938.028	2233.7	2104.5	2140.9	916.3	1060.5	934.5
DET0373	x	undecaprenyl diphosphate synthase( EC:2.5.1.31 )	1016.5	1221.1	967.7	814.3	970.7	817.4	832.9	627.2	723.1	462.9	384	352.5	286.1	351	256.1	1029.92	1258.1	1220.26	879.302	808.954	817.224	1757.4	1867.2	1834.1	1381.5	1326.2	1362.6
DET0929	x	proton-translocating NADH-quinone oxidoreductase, J subunit	1833.9	1789.4	1737.5	1216.2	1113.6	1267.5	816.2	673.5	712.3	651.4	728.8	662.1	610.8	466.6	543.7	1557.26	1463.33	1372.55	961.491	976.024	1044.51	1502.7	1573.3	1662.6	2383.6	2074.4	2085.4
DET0931	x	proton-translocating NADH-quinone oxidoreductase, L subunit	1937.5	1887.8	1848.8	1220.5	1175.5	1177.4	859.4	675.9	743.9	580.9	511.2	602.4	556.4	516.5	506.5	1688.27	1769.69	1691.93	1195.99	1225.94	960.576	1058.4	1368.2	1238.9	1809.7	1759.5	1659.4
DET0052	DET0052	queuine tRNA-ribosyltransferase( EC:2.4.2.29 )	1265.2	1293.2	1151.5	971.5	931.2	923.1	1005.5	712.3	757.9	568.2	572	491.9	424.7	393.6	403.9	1117.16	1259.11	1169.79	572.508	665.33	559.971	1290.5	1209.9	1285.8	905	924.6	818.5
DET0933	x	proton-translocating NADH-quinone oxidoreductase, N subunit	2497	2195.4	2186.5	1129.8	1209.5	1029.6	923.5	668.2	671.3	635.6	573.8	547.7	712.8	413.2	581.6	1055.95	1174.4	1366.1	765.672	746.894	553.026	1692.3	1746	1794.8	970.9	955.2	822.5
DET0975	x	acetyltransferase, GNAT family	1647.8	1322.3	1516.1	903.2	934.7	865.4	1014.4	772.6	777.8	613.1	586.4	544.3	430.7	462.7	533.2	987.778	1000.22	1113.95	630.338	592.285	556.1	2726.8	2819	2554.4	1030.9	1259.9	1022.3
DET0773	x	CAAX amino terminal protease family protein	926.2	869.1	876.9	874.9	928.2	938.3	1074.5	746	742.2	731.8	763.5	687.8	790.1	656.1	634.9	813.307	858.623	739.659	579.665	542.001	557.756	1343.1	1224.3	1320.9	479.4	441.2	473.4
DET1494	x	peptide ABC transporter, periplasmic peptide-binding protein	852.3	940.6	857.5	2459.9	2359.6	2505.8	866	717.3	779.7	413.5	487.1	449.5	413.6	340.7	320.7	996.404	1129.41	786.931	621.819	685.21	642.29	628.5	607.8	671.9	607.6	486.5	528.9
DET0576	x	aminotransferase, classes I and II	1445.4	1388.7	1349.4	909.5	861.5	846.3	851	659.5	652.7	564.8	569.5	555.8	516.2	415.3	396.9	794.24	828.845	907.571	513.554	530.944	504.013	1800	1736.4	1935.9	608.2	623.1	398.6
DET0226	x	hypothetical protein	926.5	981.9	950.8	1020.8	924.1	905.3	796.7	951.6	1005.5	904	875.8	952.4	975.1	927	887.2	796.329	1030.7	861.32	1028.55	1083.18	1030.69	1108.2	1239.5	1176.7	1028.5	874.4	854.5
DET1478	DET1478	hypothetical protein	1210	1204.8	1179.2	959.4	947.6	966.8	752.8	828.9	848.6	1222.7	1283	1213.9	1374.4	1411.5	1388.4	398.895	449.015	434.303	716.355	785.706	856.934	751.7	686.3	722.4	439	377.1	352.8
DET0986	x	Mg chelatase-like protein	1404.5	1442.3	1334.2	1051	981.8	1014.2	716.8	838.6	831.7	707.6	633.5	690.1	507.9	559.1	522.8	667.058	801.237	809.932	670.046	702.405	577.229	1557.9	1628.8	1658.5	907.4	979.2	914.1
DET0881	x	hypothetical protein	1355.8	1321.9	1353.6	883.4	925.8	950.9	798.1	774.6	779.4	833.7	785.6	786.5	834.4	822.8	787.3	648.647	622.41	678.613	745.88	707.605	727.353	1025	1013.6	1072.4	808.3	842.5	853.2
DET0128	x	cobyrinic acid a,c-diamide synthase	995	934.2	1000.3	888.1	805.5	903.5	736.2	718.4	743.2	579.1	575.3	598.7	472.9	461.6	471.8	984.698	1061.45	895.201	1596.85	1484.65	1403.95	1482.1	1400.1	1545.6	1469	1505.7	1546.6
DET1116	DET1116	sugar fermentation stimulation protein, putative	1227.2	1142.8	1178.4	863.4	828.9	824.9	798.5	742.5	747.6	729.7	791.8	710.4	735.1	568.2	671.1	705.662	814.933	710.028	726.245	709.787	600.628	1106.2	1172.2	1168.8	1020.2	900.4	861.4
DET1111	DET1111	ATP-binding protein, putative	1084.3	1153.6	1054.3	894.3	875.8	839.6	740.5	737	692.9	658.4	638.2	640	547.2	478	522.1	730.188	787.461	704.538	640.344	657.06	639.138	942.2	1004.7	1031.4	885	884.1	883.2
DET1176	x	Fec-type ABC transporter, ATP-binding protein	818.6	924.9	983.3	1767.8	1599.6	1819.2	732.5	644.7	734.1	547.5	488.4	527.2	512.4	470.8	485.4	512.267	502.091	517.723	440.285	440.618	406.287	1193.4	1062.1	1155.5	811.9	847.8	769.7
DET1462	x	DNA repair protein, RadC family	1488.3	1398.1	1435.3	924.8	945.1	789.8	1040.2	816	826.1	811.4	868.8	828	990.7	786.4	926.7	735.698	816.062	857.948	680.471	695.295	672.691	1161.3	1207.5	1207.4	569.5	625.3	567.9
DET0967	x	ATP-dependent RNA helicase, DEAD/DEAH box family	1257	1059.8	1145.6	826	803.2	771.4	924.9	842.4	834.2	859.6	783.8	839.5	706.4	828.6	792.3	867.706	878.602	953.099	835.551	933.162	864.25	1267.9	1236.8	1313.7	773.2	795.3	822.3
DET1515	x	hypothetical protein	1048.5	1037.6	1010.8	803.7	824.8	763.7	766.9	836.3	851.3	810.2	776	871	752.9	775.1	772	551.937	493.73	567.467	1088.59	1105.34	1105.64	747.2	691.7	788	426.8	396.6	363.4
DET1105	x	hypothetical protein	1025.1	1060	1035	814.6	936.4	763.8	695.9	868.8	945.9	853.8	788.7	708.8	597.8	823.5	664.1	945.783	1006.46	1006.74	915.441	1016.35	950.189	682.6	654.6	597.1	702	840	797.4
DET0334	x	polyA polymerase family protein	1019.6	1038.4	1029.9	859.9	811.1	777	767.4	775.4	794.9	706.9	628.4	661.1	555.6	643.6	677.6	619.668	725.434	817.358	507.229	544.788	438.015	1208.8	1173	1161.2	640	638.6	548.1
DET1556	x	hypothetical protein	869.7	885.6	913.6	869.5	738	890.1	2080.9	1711.4	1742.3	2205.6	2350	2199.9	2351.8	1459.6	2034.3	665.73	772.033	561.174	999.045	954.363	1343.96	612.2	512.9	434.2	559.5	588.7	419.2
DET0085	x	hypothetical protein	1083	1188.3	1083.3	946.7	771	887.8	1033.4	961.8	897.7	1201.7	1304.9	1341.1	1550.1	1509.8	1529.9	547.91	500.456	430.132	697.9	705.941	844.378	787.7	809.4	839.7	556.5	449.2	490.9
DET0521	x	hypothetical protein	936.3	997.5	869.4	850.3	796.1	1007.8	1045.6	847.9	800	990.5	890.1	960.8	668.9	660.9	752.2	759.286	605.652	696.285	602.53	801.575	724.113	1311	1327.5	1347.1	782.6	810.4	816.2
DET0883	x	site-specific recombinase, phage integrase family	1087.8	978.5	1062.3	805.2	778.3	838.3	867.8	746.7	747.2	694.9	698.9	705.8	832.3	746.7	704.8	505.004	537.036	670.859	541.86	530.453	480.73	1140.9	1037.4	1090	449.5	457.8	423.9
DET0999	x	hypothetical protein	961	849.3	844.3	882.7	761.6	839	840.1	603.2	622.4	552.5	741.7	475.9	770.6	528.5	646.9	863.456	920.722	973.642	630.628	627.397	600.917	3504.9	3389.5	3019	2838.5	3321.1	3147.3
DET0445	DET0445	holo-(acyl-carrier-protein) synthase( EC:2.7.8.7 )	852.9	806.5	847.4	879.7	773.6	796.2	898.9	920.7	765.7	970.6	932.5	941.5	1112.2	1087.1	1076	444.207	388.331	500.665	580.267	621.568	735.368	1057.4	1064.1	1150.2	772	932.9	788.5
DET0411	x	putative NodJ	1016.2	990.2	947.7	803	744	721.7	825	692.3	640	599.7	639	664.8	531.5	504.7	519.2	967.932	857.165	952.264	825.741	767.378	751.978	1109.7	1062.9	1124	578.2	624.1	552.8
DET1089	x	virulence-related protein	2291.5	2832	2536.9	794	849.9	879.5	1336.4	1711.9	1624.4	1480	1501.8	1530.7	643.5	690.1	698.5	1670.82	1625.91	1307.45	2017.63	1934.67	1360.91	1390.5	1558	1339.3	2398.6	2445.1	1891.8
DET0811	x	phytoene dehydrogenase family	1157.4	1177.3	1136.4	796.3	889.8	896.6	989.5	762.7	901.1	1044.1	919.4	878.8	1033.2	838.9	860.1	1233.83	1167.06	1023.31	1132.98	1115.28	1127.59	1034.8	1022	983.7	792.5	869.1	821.3
DET0801	DET0801	pyrroline-5-carboxylate reductase, putative	1090.5	1053.2	1014.6	719.2	902.2	771.5	896.7	880.5	864.2	1005.8	939.8	890.3	1304.6	1672.6	1230	865.644	915.939	1102.15	904.291	924.079	1093.46	1145.9	1123.8	1017.3	1018.1	986.1	967.2
DET0258	x	hypothetical protein	932.1	858.4	835.9	705.9	813.4	795.8	1558.2	1611.2	1517.2	2899.8	2855.2	2783.7	3344.7	2596.1	3400.4	360.348	386.647	345.372	387.723	355.92	504.943	362.6	325	333.4	184.7	219.7	147.4
DET1094	x	HNH endonuclease domain protein	1731.3	1778.2	1797.9	789.7	834.7	706.1	1108.8	1846.6	1678.2	1494.7	1304.5	1476.4	739.2	776.1	726.4	1341.86	1397.16	1307.96	1041.23	959.899	787.848	1165.4	1369.9	1204.5	2761.9	2623.2	2236.2
DET1496	DET1496	hypothetical protein	1206	1126.8	1081.4	776.6	875.6	729.5	975.2	816.7	710	517.1	460.1	473.1	376.3	247.3	327.9	651.168	608.187	651.241	399.885	474.582	398.489	3480.1	3413	3731.6	1012.3	1105.3	854.4
DET1421	x	PP-loop family protein	1253.7	993.5	1179.4	734.3	814.5	751.8	929.1	722.1	795	938.7	958.1	954.9	998.9	921.8	1047.4	908.827	999.504	1002.43	801.64	937.239	903.155	921.8	944.4	930.7	543.2	613	664.1
DET1638	x	hypothetical protein	952	884.8	932.8	592.9	827.8	695.6	1136.8	777	787.8	872.5	955.9	786.8	1014.8	884.3	1039.4	1127.49	1252.01	1398.9	1036.55	1031.64	1141.34	842.8	759.8	751.1	369.1	392.7	412.6
DET0598	x	SNO glutamine amidotransferase family	955.1	913.4	969.4	795.2	826.4	785.4	959.2	684.4	739	632.3	650.8	582.4	604.6	503.1	478.7	1114.09	1199.7	1157.55	800.938	804.094	677.186	1482.8	1511.3	1556	955.7	1082.2	957.5
DET0372	x	phosphatidate cytidylyltransferase( EC:2.7.7.41 )	1462.7	1301.9	1368.9	782.9	889.9	748.1	871.7	668.8	700.7	444.9	409.1	365.2	331.7	273.1	232.8	1058.89	1139.4	1319.22	770.326	726.647	660.435	2069.8	1944.2	2142.4	1218.1	1132.9	1203.5
DET1397	DET1397	glycerol-3-phosphate dehydrogenase, NAD-dependent( EC:1.1.1.94 )	970	887.7	964	683.8	810.3	653.2	680.3	595.6	669.8	492.9	473	531.9	572.2	596.8	494.6	1032.09	1181.9	1149.98	691.55	751.277	749.524	1066.1	1079.9	1049	1033.3	1022.2	804.7
DET1110	DET1110	hypothetical protein	1129.2	958.6	1057.1	740.8	831	743.4	747.5	646.1	746	649.4	637	631.8	673.9	618	615.6	519.074	552.137	550.383	518.57	505.591	594.415	818.3	719.1	734.2	786.7	729.8	686.6
DET1109	x	helicase domain/SNF2 family domain protein	1041.7	1017.9	937.3	716.4	842.9	638.9	512.6	552.1	601.5	532.6	456.4	463.7	320.2	447.7	364.8	695.279	773.259	693.805	590.634	687.423	566.182	764.6	799.8	716.7	933.9	782.5	819.6
DET0386	x	tetrapyrrole methylase family protein	915.4	1001.8	1011.3	789.7	789.4	889.1	895.8	848.8	855	1034.5	867.7	1033.6	1054.7	940.7	984.6	684.976	872.385	962.727	731.171	743.652	834.529	1084.9	1104.3	1091	858.9	877.6	741.5
DET1540	x	DNA-binding response regulator	850.1	809.8	799.8	728.1	729.1	867	968.8	876.8	859.3	1310.9	1358.4	1304.8	1683.2	1527.5	1756.4	608.969	626.433	598.716	944.75	928.201	1067.91	1137.8	1128.1	1154.2	792	756.7	816
DET0810	x	hypothetical protein	1036.9	945.3	1141.6	690.5	646.4	900.2	1360.3	975.7	695.7	1015.6	1536.8	1044.7	1960.6	1237.9	2149.3	541.522	672.316	738.336	898.211	707.305	869.096	6607.1	6838.3	6526.1	2110.6	2388.9	2542.7
DET1376	DET1376	hypothetical protein	2059	1969.9	2075.1	693.6	658.9	804	894.9	743.8	716.4	1147	1210.6	1150.3	1369.5	789.2	1154.7	387.235	491.779	465.122	624.67	598.79	710.475	1064.5	1061.5	1133.1	636.1	617.1	553.1
DET0786	x	hypothetical protein	886.9	979	852.5	773.3	791.8	845.9	951.2	697.2	701.6	758.5	743.9	669.8	714.1	617.5	563.5	1240.21	1253.14	1375.28	858.657	1093.39	1039.08	1118.7	1142.3	1175.5	987.1	1020.4	969.2
DET1565	x	iron-sulfur cluster-binding protein	1132.5	1039.2	1034.7	781.6	793.9	850.5	811.8	641.4	623.8	597.8	685.7	691.7	697.8	606.5	504.4	783.541	716	697.655	588.549	626.329	700.517	983.3	936.9	936.5	482.7	545.8	455.5
DET1181	x	hypothetical protein	816.7	836.7	828.8	778.4	772.9	833.7	752.3	759	794.9	1158.2	1087.9	1171.5	1229.1	1310.6	1414.7	474.248	532.73	474.808	820.042	787.996	889.403	692.6	654.9	696	642	494.3	549.8
DET0912	x	hypothetical protein	925.5	960.8	894	791.7	717.2	840.6	720	683.4	648.7	619.3	582.1	623.3	478.2	489.7	456.4	632.471	660.951	558.112	590.546	666.18	680.883	874.5	799	842.8	512.8	602.4	482
DET1081	x	hypothetical protein	1198	1180.1	1248.6	649	619.3	663.9	1476.6	2080.6	1888	2318.3	2208.8	2035.8	1020.5	1066	952.7	1493.73	1513.55	1186.9	714.791	797.843	859.211	840.9	836.3	664	1277.5	1527.3	1093.8
DET1079	x	hypothetical protein	1695.7	1705.9	1635.8	750.1	750.6	719.1	1885.8	2514.3	2252.1	2555.7	2586.8	2559.9	1445.3	1035.4	1208.3	1317.53	1445.87	1151.97	705.51	680.2	702.372	1101.5	1133.5	959.7	1169.8	1467.3	1190.2
DET1078	x	tail tape measure protein, TP901 family	1364.2	1443.5	1418.9	565.1	603.4	537.5	1316.9	1926.6	1681.6	1869.8	1898.1	2005.4	936.2	849	896.3	1126.69	1088.84	901.789	639.836	684.033	669.395	518.6	538.9	469.1	1153.6	1380.1	1112.8
DET1082	x	hypothetical protein	1334.6	1485.5	1432.1	674	656.1	665.2	1394.5	2176.7	1916	2107	2168	2235.3	825.3	928.8	1070.2	1166.48	1184.65	778.926	726.565	794.251	686.737	632.1	884.7	742.6	1214.8	1323.3	1091.5
DET0222	x	serine protease inhibitor family protein	1623.4	1681.9	1480.6	645.6	739.8	687.6	861.8	1002.6	920.4	1832	1794	1660.1	2299.7	2211.7	2655.6	486.172	493.051	586.374	508.479	440.111	598.025	676	615.6	610.7	374.8	384.9	376.3
DET1092	x	DNA methylase	1797.3	1717.4	2070.2	636	554.6	485	1346.5	1600.9	1488	1601.5	1365.8	1465.6	844.5	575.1	770.1	1362.72	1370.94	1163.83	1030.11	1196.64	742.193	1070.4	1185.6	943.7	1239.1	1476.2	1104.4
DET1077	x	hypothetical protein	1364	1397.4	1325.3	470.9	516.3	520	1227	1775.7	1799.5	2239	1871.4	1963.1	744.1	765.7	877.8	888.204	964.721	818.398	647.944	660.62	474.849	536.5	525	439	608.7	758.6	675.5
DET1088	x	terminase, large subunit, putative	1738.6	1870.5	1800.1	629.4	717	562.1	1047.9	1508.2	1455.6	1122.6	1099.4	1203.6	511.1	528.6	505.4	1178.27	1365.48	1010.21	1103.41	1196.26	872.915	888	941	813.8	1781.5	1870.9	1675.2
DET1090	x	hypothetical protein	2115.8	2251.5	2117.7	649.2	726	627.6	1145.1	1504.6	1521.8	1304.3	1271.1	1327.1	632.2	516.4	576.3	1552.03	1405.9	1346.85	1664.72	1665.72	1237.49	1285.6	1635.5	1260.2	2582.4	2529	1998.4
DET1087	x	portal protein, HK97 family, putative	1508.8	1541.3	1541.2	686.7	682.8	616.6	1395.5	1811	1661.3	1586.9	1639.9	1640.5	724.9	759.9	776.4	1198.73	1309.54	1010.7	862.921	811.051	714.919	801.3	855.2	746.3	1241.4	1370.6	1160
DET1084	x	DNA packaging protein, putative	1163.2	1187.8	1269.3	438.4	408.4	395.8	1169.4	1607.3	1409.9	1650.5	1631.4	1678.6	730.2	641.5	672.7	919.657	991.76	854.737	602.908	606.049	472.759	586.5	607.1	550.7	812.9	841.6	720.7
DET1070	x	endolysin, putative	1055.2	1083	1104.9	339.2	291.6	381.3	916.5	1256.6	1210.9	1271.2	1280.7	1255	471.4	457.8	446.7	633.879	728.543	466.165	423.847	347.951	397.116	308	257.9	254	394.3	418.3	420.6
DET1072	x	hypothetical protein	953.6	1031.6	1002.1	389	327	322.2	922.5	1518	1286.9	1322.2	1182.9	1337.3	466.1	454.8	518.1	570.477	575.424	481.677	273.307	291.608	362.142	398.7	337.5	314.1	516.6	673.9	562.2
DET1086	x	ATP-dependent Clp protease, proteolytic subunit ClpP, putative	898.5	880.2	961.2	343.8	330.4	374.2	917.1	1153.5	873.6	984.2	1149	1025.5	659.6	411.6	516.2	521.465	571.251	480.375	411.038	384.02	360.566	557.6	671	552.1	553.1	575.1	448.1
DET0763	x	hypothetical protein	921.1	861.7	949.3	776	728	773.9	1031.8	812	773.1	904.6	965.1	992.5	944.8	823.2	854.2	782.046	791.469	750.731	1001.9	1033.32	1050.6	1235.4	1207.5	1142.9	961.4	912.1	933.1
DET0152	x	hypothetical protein	905.4	902.1	901.1	581.6	582.8	533.4	1038.8	815.4	753	681.5	737.8	661.7	517.1	475.9	525.5	579.303	761.555	653.94	335.088	302.258	335.747	1705.8	1480.4	1754.3	603	722.7	627.4
DET0805	x	major facilitator family transporter	846.9	802.6	812.6	681.2	724.3	683.6	867.5	754.9	727.8	832.6	863.3	783.2	917.9	891.5	884.7	605.391	720.823	728.96	599.601	548.529	717.36	912.2	884	879.1	497.4	549.2	523
DET1075	x	hypothetical protein	956.4	968.2	913.5	279	268.6	291.8	666.6	1123.8	1018.2	862.6	879.8	975.1	326.8	361.1	374.8	529.743	562.752	383.7	325.982	392.156	247.017	317.5	311.6	295.8	472.1	512.6	472.2
DET1076	x	hypothetical protein	924.4	918.8	913.7	390.9	377.5	356.2	783.2	1186.2	1114	1093.5	948.3	1053	398.1	447.4	453.5	540.996	639.978	517.965	417.08	391.085	394.082	412.9	383.6	353.6	526.7	588.7	462.2
DET1093	x	hypothetical protein	933.8	914.4	931	333.5	348.6	351.7	580.4	821.3	754.1	586.3	626.8	602.2	220.7	248.1	230.7	828.903	793.798	672.262	580.87	610.692	605.943	643.6	706.5	664.1	1147.4	1198.1	1006.9
DET1059	x	sensor histidine kinase	2490.7	2377	2185.6	648.9	701.9	677.7	749.4	680.1	673.6	893.2	917.9	843.2	757.8	869.6	866.5	375.249	465.915	611.893	636.328	632.075	597.881	1425.3	1295.6	1388.7	519.6	496.5	497.8
DET1057	x	hypothetical protein	8100.9	8396.8	8364	480.2	701.9	429	440	472.4	493	557.2	582.3	447	1253.2	586	486.2	473.693	829.424	2213.31	1268.4	1377.34	687.946	3548	3395.5	3327.9	867.7	986	873.8
DET0197	x	hypothetical protein	860.6	800	929.7	647.5	587.2	625.9	609.6	586	613	631.5	640.4	665.1	924.1	640.4	582.9	603.145	603.641	570.715	573.704	444.547	480.512	830.9	775	850.8	631	636.5	577.1
DET0873	x	DNA-binding protein, putative	1069.7	950.3	1351.4	362.6	317.6	322.2	701.8	275	253.4	422.4	492.6	397.5	838.8	337.7	583.5	268.126	351.169	383.015	391.836	460.44	323.755	502.6	433.7	534.2	110.4	112.6	77.8
DET0633	x	cation ABC transporter, permease protein	1446.1	1409.9	1339.1	556.5	522	529.7	622.4	422.3	441.2	507.2	501.3	470.1	468.7	398.8	472.2	1314.33	1229.5	1372.91	1213.47	1259.88	1077.78	1377.1	1274.6	1334.6	1157.3	1087	1096.9
DET0049	x	ROK family protein	828.8	837.7	828.5	582.4	600	580	552.5	457.5	492.7	408.7	365	357.7	363.4	289.2	290.4	1020.95	1119.94	1008.95	726.255	792.144	707.09	971	992.4	955.2	1011.2	1080.6	1125.3
DET1145	x	hypothetical protein	1099.9	1027.4	857.5	564.9	604.4	616.3	486.1	577.2	526.4	384.6	399.6	398.9	328.1	331.3	316.3	907.196	974.849	911.431	469.945	475.739	315.218	2225.2	2117.5	2529.7	1327.7	1428.4	1345
DET0586	x	hypothetical protein	983.7	903.5	883.9	390.8	377.8	420	455.9	364.1	358.3	444.3	450.2	491.5	525.6	442.2	521.3	544.573	605.573	599.3	860.094	649.726	672.523	288.4	239.5	210.3	217.2	210.5	135.2
DET0151	x	hypothetical protein	974	889.5	833.4	481.4	572.2	455.1	706.9	616.5	554.4	461.3	433.4	454.5	382.7	331	485.2	466.504	552.956	504.316	189.83	240.727	222.107	2120	2295	2248.3	689.7	725.3	635.8
DET0612	x	histone acetyltransferase, ELP3 family	1095.2	983.8	1092.2	677.5	639.8	661.8	747.4	571.8	575	573.8	586.4	567.7	707	483.6	571.8	574.83	675.886	713.473	466.365	525.767	515.875	993.6	925.5	979.5	438	495.9	458.4
DET1423	x	peptidase, M48 family	901.8	942.2	926	640.3	636	598.7	706.3	547	547.3	572.4	601.9	554.2	661.8	506.8	566.5	677.125	755.784	708.92	469.111	523.895	488.57	1093.6	1126.4	1164	589.6	505.4	540.6
DET1566	DET1566	transcriptional regulator, MerR family	878.9	907.8	826.2	701.2	750.6	768.8	675.8	593.3	650	613.2	612.4	677.6	567.8	646.3	545.5	577.003	576.038	596.678	482.677	451.311	396.855	867	843.4	833.1	784.2	723.3	697.4
DET1576	x	methylglyoxal synthase, putative( EC:4.2.3.3 )	830.1	834.2	883.9	301.2	773.8	260.7	340.7	215.6	214	274.2	247.7	237.5	325.7	357.6	318.8	288.76	349.168	308.082	317.128	296.194	349.705	990.6	944.2	854.4	593.3	662.4	737.7
DET1389	DET1389	formamidopyrimidine-DNA glycosylase( EC:3.2.2.23 )	808.7	839.5	807.5	605.9	626.9	602.1	688.4	611.6	603.4	702.9	686.8	636.9	680.4	596.5	615.2	619.304	630.389	661.909	619.396	573.554	654.033	818.4	778.7	810.9	488.6	516.3	499.3
DET1107	DET1107	hypothetical protein	861.6	876.8	829	666	724	584.1	555.7	562.2	594.6	488.2	507.5	461.8	347.6	440.1	359.5	681.105	772.464	697.777	595.695	592.796	663.598	565.5	523.6	563.2	751.1	800.9	718.9
DET0579	x	hypothetical protein	964.6	1086.4	1257.7	531	365.5	518.2	353.8	250.5	232.1	372.7	354.6	347	406.5	346.5	399	261.607	177.197	195.802	234.918	206.134	241.515	778.5	706	759.2	198.4	210	243.3
DET1472	x	NHL/RHS/YD repeat protein	2379.6	2156.6	2545.1	503.5	294.8	389.5	172.4	143.3	128.1	138	161.8	151.2	253.4	149.9	157.8	130.992	144.85	119.782	109.111	168.822	85.6523	664.1	538.7	584.6	127.7	158.2	134.3
DET0264	x	hypothetical protein	816.7	816.6	790.2	1525.9	1723.7	1680.6	2796.8	3119.9	3045.7	5039.5	5261.1	4928.8	5317.3	5153.4	5236.4	776.641	741.585	632.57	645.943	662.662	890.312	579.6	461.9	555.4	437.6	287.8	489.3
DET0880	x	transcriptional regulator, LuxR family	832.1	799.5	792.9	574.5	608.1	626.3	523.6	505.9	613.9	534.8	571.6	535.8	655.3	534.7	574.7	669.648	413.526	434.383	612.819	673.794	852.214	630.4	707.3	616.6	774.8	560.2	543.4
DET1422	x	phosphoglycerate mutase family protein	860.6	820.3	789.3	646.1	639.4	552	614.8	550.6	597.5	608.7	623.2	569.9	625.8	648.8	627.4	536.222	660.384	654.86	454.457	457.061	402.691	976.4	920	1010.9	495.1	490.1	492.7
DET1345	x	tagatose 1,6-diphosphate aldolase	896	792.6	844.9	867.4	979.3	879.6	902.8	930.2	928.2	1131.8	1149.3	1121.8	1472.2	1388.2	1308.1	514.395	637.94	729.45	948.14	1012.88	1009.22	1458.9	1379.8	1423.9	575.4	525.3	563.4
DET0228	x	hypothetical protein	1076.8	777.2	1062.8	611	619	754.5	923.4	570.4	581.5	920.4	1126.5	984.3	1577.8	912.8	1310.9	220.212	254.748	329.384	488.572	450.313	636.404	1115.7	859.3	999	232.1	222.4	237
DET1216	DET1216	excinuclease ABC, C subunit	904	783.9	962.1	766.7	771.9	784.8	890.8	746.9	722.4	801.9	809.2	803.3	964.1	858.2	851.7	587.331	652.78	739.618	674.119	600.618	614.421	989.7	990.6	924.8	600.8	640.8	659.4
DET1456	x	2'-5' RNA ligase family protein	854.6	570.5	804.7	658.2	613.3	736.5	873.1	710.4	647.8	857.1	894.3	822.4	1293.9	834.3	1120.1	382.862	385.938	362.941	707.686	670.215	608.009	741.6	699.1	691.8	591.3	552.4	560.1
DET1450	x	hypothetical protein	855.8	749.6	745.3	881.9	869.2	958.8	1056.6	1002.6	923.5	1526.4	1515.2	1567	1612.8	1785.8	1850.6	571.092	630.098	536.086	811.758	814.362	857.534	821.5	756.8	696.2	525.4	541.2	525.4
DET0909	x	hypothetical protein	832.5	775.8	791.5	887.2	926.4	774	929.5	940.3	881.5	851.6	741.5	845.7	867.4	896.3	696.2	817.773	873.382	822.605	838.171	812.74	849.931	324.9	299.6	252.8	632.5	951.4	601.3
DET1290	x	NUDIX domain protein	817	764	755.4	770.9	685.9	774	966	805.6	823.5	1136.6	1127.2	1140.8	985.3	926.3	1058.9	603.075	700.553	699.113	684.758	579.787	673.863	943.7	927.5	912.2	501	558.5	510.6
DET1232	x	sensor histidine kinase	815.1	691.5	761	571.4	531.8	590.9	818.6	605	586.6	796.9	824.1	779	1117.4	810	1013.7	556.525	503.894	541.095	846.011	855.955	956.146	573.8	582.2	573.6	242	228.1	257.8
DET0304	x	response regulator	866.5	728.2	792	546.4	493	550.7	807.4	644.6	534.6	594.6	693.4	590.4	752.3	586	776.2	322.598	345.599	376.267	469.112	441.407	439.652	816	770.6	790.7	324.6	324.1	353.1
DET0882	x	DNA binding protein, excisionase family	816.8	786.4	725	595.5	577.5	728.6	535.6	515.5	504.3	502.7	590.7	543.8	532.5	443.4	502.7	436.252	380.93	314.707	338.349	365.475	329.485	871.3	889.6	938	557.7	556.8	564.6
DET1281	DET1281	transcription-repair coupling factor	810.9	754.7	715.8	571.8	546.5	526.7	620.3	491.7	501	504.1	519.3	462	477.8	486.8	509.6	359.916	410.284	447.985	309.643	339.896	339.204	1142.3	1076.6	1113.8	343.7	361.6	391.9
DET1106	DET1106	hypothetical protein	830.4	786	781.1	557.7	704.9	462.5	550.3	609	604.4	487.8	557.3	464.8	528.1	457.1	416	464.497	501.72	516.787	486.521	532.88	508.581	505.4	469.7	503.5	556.2	530.9	502.7
DET0735	x	hypothetical protein	759.4	883.4	915.2	963	1019.4	907.4	1086.6	824.4	840.1	890.2	837.8	834.7	806.3	938.6	886.9	1093.72	960.354	1293.85	1144.06	1135.41	1157.09	2195.8	2230.5	2176.8	825.6	1034.6	999.3
DET1291	x	competence/damage-inducible protein CinA C-terminal domain protein	779.8	922.6	858.7	821.3	875.3	856.9	1226.6	938	897.9	1264	1385.1	1272	1259.7	1161.6	1263	812.263	905.829	830.794	909.389	822.823	975.863	965.1	975.4	992.8	696.7	713.3	654.9
DET1173	x	fwdE family protein	721.6	809.7	824.9	3255	3169.7	3535.4	792.5	920.6	942.7	341.5	301.7	303	269	272.9	178.3	632.337	707.917	735.296	364.217	355.283	396.766	512.3	600.7	532.2	496.6	497.4	612.7
DET1598	x	transcriptional regulator, putative	746.6	936.1	862.1	704.6	687.7	711.7	2443.2	948.8	932.7	1321.6	1252.1	1223.2	1243.6	1097.2	1092.1	849.46	1207.41	1213.34	1225.44	1413.21	1483.7	1384.9	1324.7	1235.7	950.9	1055.2	893.4
DET1003	x	hypothetical protein	770.1	874.7	759.7	897.6	943	829.9	1215.4	929.5	915.7	1045	968.9	931.9	616.4	876.6	747.1	1240.45	1309.01	1201.29	928.2	1053.76	1045.64	1275.8	1266.5	1455.7	649.9	707.3	606.4
DET0835	DET0835	Sua5/YciO/YrdC/YwlC family protein	758.4	823	764.1	792.3	895.4	753.4	930.1	876.9	878	1044	1082.8	997.1	1022.4	1171.6	1188.8	672.627	730.445	830.245	412.272	612.667	711.964	853.7	863	829.9	415.4	447.7	387
DET0785	x	metallo-beta-lactamase family protein	794.2	898.8	768	736.3	641.8	703.2	647.2	555.4	655	388.6	405.1	370.3	209.9	242.3	257.4	1027.87	1193.23	1217.98	542.284	518.18	759.147	1006.4	972.7	956.4	885.9	928.5	976.2
DET0575	x	hypothetical protein	765.2	820	709.5	621.1	432.4	660.7	480.1	393.1	435.1	488.3	508.4	472.7	505.4	433.4	351.5	375.56	379.344	302.475	339.032	347.153	371.206	986.4	872.7	870.4	453.5	497.9	468.9
DET1303	DET1303	fasciclin domain protein	768.8	680.5	823.2	689.9	872.2	1767.1	1370.3	1006.3	974.1	2597	2596.4	2465.9	4506.9	2951.3	4258.9	348.701	411.537	418.683	1022.11	995.176	1130.37	973.5	878.8	869.3	520.2	516.1	517.1
DET0656	x	hypothetical protein	725	727	894.9	772	589	692.3	1414.3	753.6	727.2	928.4	1082.6	924.2	1763.1	732	1023	1745.82	1752.62	1468.49	3046.24	2841.36	1914.81	111.9	110.6	119.2	646.9	639.9	379.7
DET1269	x	HNH endonuclease domain protein	798	721.9	955.7	741.4	762.3	685.8	709.5	610.8	648.3	598.3	531.3	469.5	371	419.4	426.6	369.859	378.774	486.107	337.997	402.661	325.86	762.8	871.4	767.5	376.6	416.4	356.9
DET1074	x	hypothetical protein	777.3	632.3	831.5	197.4	209.6	224.2	527.1	625.4	541.5	513.8	587.6	563.6	394.9	200.2	190.6	359.816	280.287	211.743	133.735	205.663	127.943	276.1	237	209.1	256.6	406	357.1
DET1143	x	hypothetical protein	670.2	651.1	672.1	1078.3	1114.7	1092.2	1809.8	1513.3	1594.5	2678.1	2834.6	2560.4	3809.7	2880.7	3465.8	1352.35	1255.29	1183.94	2176.01	2412.5	2575.87	1024	1029.5	991.6	898.8	743.3	1034.2
DET1583	x	hypothetical protein	752.3	780	720.8	1060.5	1061.9	1094.3	857.7	1557.6	1554.6	1757.9	1590.7	1856.4	1317.9	2159.7	1915.2	634.003	922.483	744.289	1492.94	1176.23	1051.63	3760.3	3551.3	3099.1	1754.6	1740.4	1936.7
DET1636	x	hypothetical protein	682.1	692.8	737.9	1830.4	1471.9	1738	1013.6	1622.4	1361	1642.5	2091.9	1758.4	1656.1	2003.7	2163.8	629.787	877.153	679.237	952.559	742.716	776.492	3686.5	3985.4	3563.4	2143.7	2308.7	2276.7
DET1186	x	hypothetical protein	664.3	667.8	734.9	869	1019.7	1698.8	1980.8	1474.5	1607	3546.9	3732.1	3396	4553.2	4918.2	5781.2	693.738	743.668	800.955	1772.11	2033.69	2458.67	1054.7	959.7	1117.9	1290.5	1277.2	1421.6
DET1235	x	hypothetical protein	770.1	723	745.5	996.2	928.8	1406.3	1154.9	995.8	1035.3	1374.1	1871.6	1514.6	1554	1416.9	1611	671.961	541.052	606.285	1027.78	867.708	1517.2	1013.6	966.6	994.1	1033.5	925.6	1070.5
DET1307	DET1307	hypothetical protein	664.2	500.3	583.2	1557.1	1429.3	5134.4	2021.5	1636.1	1492.3	4311	4098.9	4066.7	7711	6380.6	7553.9	448.236	375.768	472.089	1968.64	1583.47	2673.58	1155.9	996	954.6	664.2	730.7	893.4
DET0268	x	hypothetical protein	502.8	489.2	460.6	1081	1207.7	1187.7	2130.7	2313.8	2242.8	3819.1	4238.4	3926.1	3369.5	3608.4	3931.5	573.072	531.113	423.851	598.679	585.908	735.552	357.1	284.9	338.6	323.5	279.8	383.4
DET0269	x	hypothetical protein	663.3	690.5	708.6	860.3	995.7	1034.9	1630.2	1683.2	1666.6	2566.6	2870.1	2713.9	2483.1	2470.8	3191.4	329.402	464.142	364.726	426.715	413.044	474.023	386.6	319.5	352.6	208.5	170.8	204.3
DET0270	x	Ser/Thr protein phosphatase family protein	638	641.8	620.7	1024.5	1054.1	1060.9	1307.5	1694.7	1748.2	2538.8	2352.7	2192.8	1976.7	2077.7	2079.6	453.178	491.986	489.243	594.734	609.968	522.562	410.5	375.4	444.6	343.5	299.4	308.1
DET1562	x	hypothetical protein	682.2	674.5	691.3	816.1	914	822.9	1258.4	1048.5	1119.7	1345.6	1435.7	1321.5	1392.6	1381.9	1442.7	502.58	711.52	669.016	640.732	536.427	637.407	749.2	752.6	696.5	409.4	459	366.3
DET1597	x	hypothetical protein	677.7	682.5	630.8	799.5	838.7	847.5	945.2	757.6	763.1	804.5	857.6	814.3	830.2	828.9	780	630.603	557.62	575.631	531.382	501.466	686.595	1601.7	1622.5	1561.1	1843.5	2037.4	1715.6
DET1568	x	hypothetical protein	360.6	424.7	407.2	1547.5	1335.1	2312.7	439.7	406.1	383.2	378.8	360.2	324.3	305.9	316.8	345	203.387	185.69	108.142	280.283	289.293	467.567	698	583.2	633.6	804.5	815.8	1606.8
DET1175	x	Fec-type ABC transporter, permease protein	452.3	514.3	557.1	1742.9	1703.9	1817.8	507.1	494.6	524.5	327.6	282.7	311.1	190.6	298.4	191.8	754.376	725.903	693.135	515.931	453.413	512.697	481.5	431	494.4	534.6	548.9	651.3
DET1491	x	peptide ABC transporter, ATP-binding protein	654.4	759	675.5	1275.8	1223.6	1187.8	441.7	452.6	422.2	291.6	316.4	280.4	253.4	229.2	242.5	587.266	704.851	515.44	392.307	412.669	337.544	439.6	465	462.8	342.5	280.9	416.8
DET1495	x	hypothetical protein	536.8	574.9	612.3	1764.9	1776	2000.1	783.1	722.7	728.5	514.1	519.6	512.7	444.5	530.6	413.4	603.748	682.798	686.344	497.554	426.8	494.046	459.8	427.1	432.5	421.6	463.2	441.8
DET0626	x	hypothetical protein	764.3	701.9	721.1	733.2	916.2	902.1	1172.2	1118.6	1149.3	1513	1689.1	1581.2	1479.2	1612.4	1779.7	609.963	510.723	575.424	825.317	869.975	917.724	1168.6	1153.3	1217.8	841.9	800.5	898.5
DET1324	x	hypothetical protein	665.2	583.6	609.8	720.2	829.9	1257.4	1275.2	1275.5	1274.4	2676.7	2687.2	2664.8	3500.9	3599.2	3767.1	578.192	687.003	640.824	1440.54	1456.86	1893.93	775.3	863.8	803.7	743.4	775.8	815.4
DET0957	x	hypothetical protein	707.4	740.8	736.3	770.9	815.1	930.3	1489.3	960.2	804	1047.5	1346.4	946.6	1037.7	1147.5	1644.4	664.004	683.242	779.827	686.915	683.791	768.473	4274.5	4076.2	3651.3	1585	1798	1900
DET1097	x	hypothetical protein	693.1	550.6	527.9	650.2	629.6	826.4	1484.7	1702.9	1579.3	2810.4	2883.1	2892.1	3258.9	2654.3	3366.9	908.127	806.125	839.35	627.956	588.809	1084.75	547.1	506.5	505.4	999	944.7	1012
DET0849	DET0849	biotin--acetyl-CoA-carboxylase ligase	630.5	649.9	645.4	742.9	785.3	829.4	906.3	857.7	855.5	1127.8	1072.8	1102	1259.5	1130.4	1260.8	605.385	724.058	613.726	891.578	872.627	991.615	889.7	913.2	856.3	783.1	745.4	758.1
DET1049	x	HD domain protein	693.5	764.4	659.8	734.6	720.8	1134.4	968.6	985.7	943.9	2012.2	1816.6	2309.1	2403.8	2856.4	2882.3	546.202	468.13	518.032	1628.25	1521.65	1928.79	1239.4	1243.2	1199.2	780.7	645.9	749.7
DET1253	x	hypothetical protein	434.2	417.4	450.3	575.9	693.7	1382	1111.3	883	918.8	2054.9	2180.2	1807.3	3422.9	3397.2	4182.2	384.255	499.18	519.403	1006.61	1010.24	960.164	721.4	629.2	601	419.8	454.3	482.9
DET0101	x	molybdopterin oxidoreductase	775.4	744.7	751.5	641.6	787.2	887.5	816.9	871.8	951.1	1254.4	1172.1	1207.7	1321.3	1253.2	1411	400.808	453.841	405.877	793.106	845.747	709.105	1113.3	1030.2	1016.8	1337.1	1364.7	1448.9
DET1545	DET1545	reductive dehalogenase, putative	439.9	428.3	438.4	615.2	752.4	2274.4	988.3	893.5	862.3	2002.5	1948.7	1957.9	3592.8	2977.8	3890.6	441.158	550.455	568.802	700.222	614.996	724.431	309.6	260.2	253.4	250.3	281.7	235.5
DET0877	x	hypothetical protein	662.6	685	594.7	695.2	691	931	810.3	790.9	780.9	1178.7	1334.7	1270.6	1353.7	1414	1477.6	495.396	417.153	482.764	688.215	747.161	862.505	898.5	867	983.1	1016.1	948.1	1042.5
DET0083	x	ISDet1, transposase orfA	605	617.3	543.9	717.5	749.6	854.8	723.4	853.9	835	1076.4	1062.8	1013.8	916.2	1191.2	1273.9	544.985	610.596	440.648	696.807	752.84	847.914	616.7	611.7	571.2	594.9	565.7	601.9
DET1589	x	divalent cation tolerance protein CutA	714.5	706.5	652.3	667.4	658.3	805.9	793.7	728.9	831.9	989	1015.8	900.2	951.6	1078.3	1064.3	739.699	788.547	663.66	778.484	733.884	742.808	823.9	750.3	786.3	553.6	593.9	543.4
DET0814	x	ABC transporter, permease protein	575.2	612.2	602.8	622.6	566.3	875.1	751.1	702.9	688.8	1114.4	1130.3	1060.6	1093.9	1148.8	1165.2	764.097	632.687	535.192	1140.58	1136.48	1507	809.4	762.9	775.2	844.6	944.3	879.5
DET0077	x	hypothetical protein	343.5	319.4	319.9	517	583	858.7	635.1	600.3	637.4	1043.8	1114.8	1095.2	1658	1326.3	1613	564.199	467.418	494.081	846.503	1073.27	1086.68	348.3	409.4	351.7	562	617.6	654.4
DET1539	x	sensory box sensor histidine kinase	708.9	681	650.1	664.5	707	829.8	698.9	781.7	798.4	1273.2	1270.7	1279.8	1579.5	1672	1698.3	400.689	482.035	575.757	729.05	819.516	827.27	765.9	821	871.1	604	555.6	565.4
DET0076	x	resolvase domain protein	448	441.3	392.9	577.5	755.7	896.9	760.5	786.3	625.5	1297.2	1450.2	1328.8	2141	1528.7	2182.6	355.393	458.515	479.812	748.293	800.277	915.95	400.5	376.1	431.6	573.8	522.7	596.7
DET1250	x	hypothetical protein	466.5	479.4	462.4	454.5	392.2	1263.8	703	447.2	450.4	844	902.6	807.2	1467.2	946.8	1363.5	287.156	332.668	300.188	398.676	416.29	458.728	440.4	358.2	383.6	271.7	354.4	331.7
DET1544	x	reductive dehalogenase anchoring protein, putative	161.8	147.5	137.4	243.5	300.5	1191.4	469.2	358.2	409.7	823.2	676	871	1467.2	1221.8	1471.2	129.09	177.084	164.107	194.191	256.47	277.39	144.8	137.3	130.3	135.8	175.3	161.5
DET1050	x	hypothetical protein	581.7	553.9	523.6	640.2	536.3	809	594.9	600.9	636.4	761.3	959.5	762.9	893.1	899	829	518.882	392.377	381.548	438.884	453.623	527.256	883.6	842.7	838.8	482.1	474.1	446.1
DET0765	x	hypothetical protein	81.5	73.1	86.7	439.1	339.2	3301	166.1	99.3	119.3	195.2	169.6	176.2	460.5	363.5	567.1	48.4413	73.9239	68.9791	150.135	142.314	265.376	121.5	88.8	89.7	201	146.8	221.4
DET1322	x	hypothetical protein	75.5	79.3	64.5	256.6	189.7	1794.7	172.7	187.1	192.1	396.9	466.1	436.9	671.2	539.5	701.4	65.1841	94.7826	66.8384	193.926	146.798	290.343	138	157.5	131.9	149.8	125.7	161.1
DET0223	x	hemolysin, putative	598.4	751.6	638.3	638	643.3	623.9	1126.2	1048	988.5	1236	1235.4	1302.8	941.2	945.1	982.7	661.854	770.588	833.005	670.343	714.522	777.215	1218.3	1149.3	993.3	535.6	567	535.5
DET0221	x	L-lysine 2,3-aminomutase, putative/acetyltransferase, GNAT family	627.7	591.5	633.9	412.7	556.4	615.1	817.1	902	834.9	1608.1	1520.7	1418.3	1996	2162.1	1998.7	470.163	680.649	542.623	1060.36	1045.78	1209.01	2362.3	2088	2183.7	620.1	603.4	658.3
DET1286	x	serine protease, DegP/HtrA family( EC:3.4.21.- )	758.3	733.5	705.8	499.6	679.3	676.1	1071.9	1051.9	952.8	1426.2	1691.8	1439.3	1933.9	1663.4	1710	443.847	536.123	687.395	1298.09	1230.07	1514.77	759.9	707.1	651.9	523	493.8	500.7
DET0100	x	hypothetical protein	643.5	709.9	681	574.7	769.4	654	919	857.2	897.4	1511.3	1306.7	1344.8	1561.6	1537.8	1626.5	319.222	424.51	418.008	816.366	751.95	821.894	866.7	817.7	656.1	751.5	793.1	761.8
DET0259	x	hypothetical protein	606	526	527.7	561.7	610.8	551.5	1025.6	840.7	822.7	1304	1340.7	1277.5	1582	1089.1	1413.1	316.314	300.265	274.767	346.333	398.975	376.092	294.7	250.4	313.7	126.8	159.6	150.8
DET0262	x	hypothetical protein	385.2	435.9	416.5	740.2	726.1	682.1	1284.9	1225.3	1166.4	1995	2114.2	1850.9	2122.9	1801.1	2137	293.409	297.908	327.015	273.754	276.016	445.858	302.7	239.3	274.6	149.7	108.1	136
DET1096	x	SNF2 domain protein	398.3	417.9	374.5	518.8	483.3	509.5	1331.6	1398	1171.6	2658.9	2953.9	2560.2	2468.2	2468.5	3467.9	560.992	600.871	493.596	420.279	367.338	533.762	599.1	515.8	477.6	467.9	556.3	447.7
DET0440	x	hypothetical protein	594.2	537.8	593.6	715.9	775.5	767.1	1140.3	743.5	1123.7	939.8	1189	1131.9	980.4	995.4	1084.8	484.716	456.224	457.397	442.394	426.266	598.853	685.1	710.7	688.8	513.5	485.2	462.3
DET0547	DET0547	HDIG domain protein	580.9	603.1	560.9	670.1	750.9	608	966.1	707.5	832.6	745	656.1	691.7	501.3	606.8	588.9	841.684	783.945	720.468	660.093	700.52	688.226	856.1	916	782.6	613.5	425.6	569.3
DET1346	x	carbohydrate kinase, PfkB family	620.1	588.7	562.6	660.8	709	753.4	895.7	692.7	702.8	982.9	967.3	953.9	1223.1	929.3	1050	579.426	662.16	630.708	945.816	1048.25	1130.27	1026.2	961.7	1109.3	461.9	447.8	503.1
DET1460	x	methylated-DNA--protein-cysteine methyltransferase( EC:2.1.1.63 )	413.3	404.9	393.9	456.4	480.7	583.1	972.5	585	595.9	1041.7	1134.1	1012.8	1503.2	1132.2	1503.6	475.872	571.363	543.932	815.225	859.672	942.764	939.7	793.3	850.2	397.5	449.6	382.1
DET1442	x	hypothetical protein	560.9	518.5	539.6	478.4	497.8	391.3	1161.3	738.7	600.2	1084.2	1281.7	1011.4	1676	986	1444.2	402.994	452.835	434.765	583.078	578.547	655.469	1809.2	1642.6	1651.9	512.9	616.9	613.9
DET1392	x	rhodanese-like domain protein	447.4	375.4	388.1	453	463.9	551.6	1439.3	748.9	744	1336.6	1601.3	1446.6	1744.9	973.6	1868.5	313.267	270.924	262.627	318.837	346.927	333.041	949	668.3	755.8	182.8	206.7	196.1
DET0234	x	hypothetical protein	702.1	713.3	680.3	613.1	610.1	628.4	897.5	628.4	628.4	964.8	997.8	951.4	1347.9	904.9	1192.8	385.011	440.293	397.937	618.765	544.014	675.977	690.9	722.8	723.1	372.3	358.8	372.5
DET0749	x	hypoxanthine phosphoribosyltransferase( EC:2.4.2.8 )	514.9	416.7	475.5	516.6	430.1	516.4	947.1	518.2	569.4	864.7	968.7	884.7	1514.8	788.5	1128.3	516.039	545.546	465.484	859.087	843.899	779.135	675.6	734.5	795.2	362.2	427.8	360.1
DET0108	x	endonuclease/exonuclease/phosphatase family protein	713.1	724.1	735	672.6	665.7	676.8	874.6	722	666.7	819.9	860.4	799.9	874.7	746.3	826.8	602.052	643.584	795.567	763.153	781.428	767.616	898.3	853.3	891.5	458	452.8	470
DET0260	x	hypothetical protein	362.3	366.9	362.3	463.6	450.6	356.4	826.6	668.1	669.9	983.6	1096.6	1027.9	1255.3	788.8	1106.7	198.736	192.051	211.078	177.483	167.993	234.63	234.8	304.1	227.7	114.8	58.2	82.9
DET1387	x	hypothetical protein	749.6	754.9	732.6	661.6	672.5	721.6	886.9	726.8	744.6	840.9	899.7	815.3	906.4	733.2	919.6	609.745	661.703	637.424	651.292	686.09	689.077	676	672.7	607	702.8	744.3	591.9
DET0393	DET0393	iojap-like protein	648.7	672.9	633.6	725.5	771.6	727.4	1000.7	793.1	798.1	772.8	899.3	803.1	761.6	707	749.4	604.476	659.643	660.103	594.071	490.831	561.917	1071	1057.6	1130.1	661.1	734.5	712.8
DET1183	x	hypothetical protein	652.8	615.9	766.4	315.9	271.4	318.9	850.2	341.1	273.7	478.9	839.8	477.1	1601.3	387.2	1141.3	381.468	497.844	438.746	948.337	626.402	467.286	7751.6	7045.9	7130.3	798.9	927.8	1000.4
DET0548	DET0548	DNA-binding protein	740	632	674.1	574.2	577.8	561.7	802.1	603.4	582.4	732.2	823.6	763.4	805	642.2	821.2	535.786	492.846	471.806	599.734	599.215	545.656	685.6	644.9	716.2	399.5	396.7	328.8
DET0322	x	hypothetical protein	520.1	481.8	456.4	379.3	323.4	389.5	825.6	363.7	429.7	494.4	439.2	489.4	831.5	369.8	524.3	352.627	333.864	374.658	384.711	370.931	340.911	1574.3	1551.9	1662.3	283.9	276.2	289.9
DET1541	x	hypothetical protein	674.7	591.9	603.6	761.8	645.9	763.9	925.8	566	678.2	597.7	496.6	535.1	493.5	546.6	606.4	886.155	769.651	734.129	663.367	554.352	541.313	672.1	502.4	543.7	462.1	543.1	519.4
DET1315	x	hypothetical protein	793.4	751.4	699.3	626.4	596.1	498.4	921.6	604	639.2	725.6	736.9	778.9	680.2	719.2	659	646.732	820.005	622.076	428.026	440.732	471.041	1118.1	1125.3	1176.7	593.6	586.7	678.4
DET1023	x	hypothetical protein	601.2	687.9	727.5	591.3	577.4	589.2	935.9	539	530.4	543.4	574.6	416	744.4	510.2	699.1	564.829	614.975	789.638	694.685	642.666	555.785	2255.6	2149.8	1889.4	636.8	560	590.1
DET1480	x	hypothetical protein	333.1	342.4	303.6	458	518.5	559.3	842	538.6	545.6	698.2	745.3	605.3	451.2	467.5	538.6	401.266	305.46	338.59	300.596	205.9	368.576	884.4	855	740	598.6	760.1	721.1
DET0915	x	hypothetical protein	593.6	615.8	644.2	592	635.7	665.4	816.6	708.5	684.4	651.6	711.5	682	655.6	654	625.1	704.933	679.926	678.677	587.59	656.501	570.74	696.7	691.4	645.4	419	476	458.1
DET0082	x	hypothetical protein	578.2	549.1	608.3	575	762.8	596	694.7	805.5	833.3	960.2	808.7	971	997.8	1110.2	1170.4	508.084	470.101	522.948	622.779	644.052	593.086	580.4	549.2	544.5	534.7	477.1	453.6
DET1095	x	hypothetical protein	249.8	237.2	249.2	241.6	211.8	318.2	692.2	838.1	794.8	1274.1	1278.2	1293.4	1289.9	1146.3	1558.8	319.152	288.816	235.348	247.933	251.638	317.357	432.3	413.7	416.1	402.7	483.8	467.4
DET0981	DET0981	tRNA pseudouridine synthase B( EC:4.2.1.70 )	716.3	700.7	663.8	698.9	645.5	614.1	674.5	709.2	810	683.9	681.3	756.5	570.3	697.1	623.1	806.589	803.462	805.308	892.298	755.644	674.811	777.3	827.8	899.7	695.8	632.2	615
DET0446	x	[Fe] hydrogenase, HymA subunit, putative	635.5	655.2	636.6	458.9	519.9	640	662.9	342.7	366.6	1140.9	1131.1	977.5	1919.9	1422.2	2157.8	492.43	479.806	395.744	646.915	778.497	920.9	957.2	972	879.9	612.9	598	714.8
DET0099	x	mobA family protein	653.7	645.6	431.7	423.2	569.7	459.2	678.7	606.5	750.6	859.5	818.9	848.5	923.7	872	874	255.407	347.564	299.152	528.271	556.487	623.28	939.3	920.7	887.5	824.5	794.1	807.9
DET0044	x	hypothetical protein	598.9	595.3	567	617.2	656.3	676.6	741.1	763.1	757.4	1093.3	1116.4	1071.6	1331.3	1516.6	1554.6	565.913	459.051	501.687	511.313	571.484	658.241	594	466.3	515.6	400.5	444.4	473.1
DET0096	x	feoA family protein	497.1	566.2	502.2	499.1	531.6	487.8	728.3	674.1	613.5	969.8	925.1	971	952.1	801	1034.9	375.438	376.354	331.055	366.227	386.327	485.493	245.6	249.3	201.3	152.4	200.6	178
DET0261	x	hypothetical protein	236.4	265.4	262	395.8	349.5	373.1	701	523.7	550.4	1077.3	1161.4	932.4	1315	872.5	1113.6	192.651	159.487	146.318	182.481	243.535	202.666	206.4	190	206.6	129.7	101.9	133.1
DET1555	DET1555	DNA-binding protein	409.9	447.7	514.6	451.4	485	586.5	728.9	588.7	538.9	832	977.1	833.9	949.3	802.1	1062	244.456	223.16	242.215	443.631	349.85	587.46	519.5	429	431.1	254	523.8	311
DET1120	x	septum formation protein MaF	689.2	628	611.2	593	541.7	522.3	729.9	586.7	696.1	860.5	881.2	889	790.5	860.8	864.6	434.097	583.802	637.26	661.619	679.696	776.571	777	691.6	864.2	539.8	516.2	498.9
DET1071	x	holin	561.4	598.3	562.9	189.9	202.5	205.8	667.5	786.2	793.1	804.2	815.7	804.7	337.5	286	304.3	269.563	287.511	242.314	198.899	191.481	134.295	239.3	205.8	212	298.7	290.8	266.9
DET0297	x	hypothetical protein	518.5	437.4	423	348.3	463.4	374.7	686.9	700.6	688.7	826.5	825.8	755	844.2	786.2	733	291.099	317.608	358.379	905.117	883.105	1020.32	482.2	455.8	462.3	394.5	388.5	392.3
DET0300	x	DNA-binding response regulator	314.8	358.5	240.8	340.8	350.8	410.5	540.4	569	566.3	745.8	867.8	769.3	1045.8	980.4	1013.4	226.856	303.092	266.205	238.859	223.002	363.946	470.2	550.2	505.9	323.4	330.5	354.2
DET1321	x	acetyltransferase, GNAT family	534.5	536.9	433.1	343.5	361.9	550.5	621.1	415.4	461.1	735.1	814	783.9	1045.2	697.1	1009.2	239.765	337.456	225.695	416.472	372.232	381.263	495.7	402.7	439.9	211.6	227.8	254.8
DET0804	x	pantoate--beta-alanine ligase( EC:6.3.2.1 )	716.9	726.1	655	462.8	528.8	550	672.5	520.8	553	683.8	762.9	698.1	1114.3	851.8	947.2	601.609	659.264	680.384	753.306	699.763	718.209	997.5	852.6	942.8	459.4	515.4	529.1
DET0161	x	hypothetical protein	401.8	390.7	373.3	472	524.3	545.7	480	544.6	581	752.1	670.6	747.1	965.6	1048.4	1091.8	315.841	416.018	379.302	473.568	515.56	540.127	496.7	475.3	451.9	498.8	512.8	523.4
DET0173	x	reductive dehalogenase, putative	143	144.5	166.7	82.4	73.5	159.8	139.7	145.1	146.9	682.2	682.3	653.1	1458.3	1135.5	1680.9	93.9212	119.277	101.278	274.997	303.43	512.836	102.7	96.5	80.1	68.9	99.3	89.4
DET0174	x	lipoprotein, putative	140.4	144.8	170.7	119.5	86.5	191.6	178.3	128.4	145.6	599.9	587.9	529.4	1072.3	826	1387.3	97.3663	133.179	112.224	308.643	316.497	472.173	135.6	109.9	107.3	101.6	105.3	121.1
DET0175	x	reductive dehalogenase anchoring protein, putative	151	162.4	132.2	148.9	141.2	204.7	241.8	192.8	204.3	616.6	583.4	600.1	1007.9	844.3	1088.8	146.26	166.665	181.771	409.529	402.134	561.726	141.5	135	131	123.1	159.3	125.5
DET0301	x	sensory box sensor histidine kinase	314.8	286.8	295.5	309.1	320.8	375	495.4	431.5	433.1	694.4	729.1	663.8	1083.9	860.9	1080.2	308.682	282.444	281.006	388.678	309.06	465.652	366	351	336.8	305.4	245.7	228.1
DET1231	x	DNA-binding response regulator	590.1	631.6	556.6	691.4	658.7	670.3	576.1	652.7	646.5	768.8	725.7	695	913.6	802.5	755.5	435.256	449.959	395.455	520.883	452.008	607.749	577.7	465	472	452.5	449.3	464.6
DET1312	x	hypothetical protein	493.2	528.6	454.2	383.7	318.3	506.5	498.5	343.5	294.9	491.2	597.4	534.7	1101.7	428.5	866.1	280.527	200.568	204.619	351.965	338.957	385.696	875.5	914.7	948.5	233.4	289	240.6
DET0023	x	hypothetical protein	359.1	357	458.2	151.6	176.2	273.5	465.4	332.7	323.3	535.8	743.8	581.7	1228.6	538.8	1268.1	241.891	211.304	264.456	277.041	274.175	252.136	281.7	274.5	197.3	135.6	172.8	148.2
DET0335	x	hypothetical protein	612.1	497.3	550.8	502.2	508.2	500.1	792.8	424.3	463.7	677.5	702.1	668.5	1328.3	559.6	991	291.117	304.839	263.501	393.942	399.222	401.94	763.9	708.2	738.7	252.6	219.4	226
DET1535	x	reductive dehalogenase, putative	91.1	69.5	84.6	67.6	67.8	75.7	119.6	105.2	105.8	326.3	346.4	298.5	904.2	593.9	954.8	70.4482	84.4542	80.1223	90.4015	84.2771	120.512	111.8	93.1	86.2	68.1	69.6	61.2
DET0857	DET0857	ABC transporter, ATP-binding protein	531.6	504.2	569	505.4	520.6	473.4	646.7	466	530.6	467.2	540.9	478.1	832.8	527.6	511.8	632.11	512.483	616.692	729.367	835.709	1021.8	434.6	368.6	389.8	202.1	201.4	183.7
DET0255	x	hypothetical protein	168.3	174.9	183.8	134	122.3	142.6	363.8	267.4	206.2	411.9	444.4	392.5	799.5	290.8	504.2	97.776	98.6812	92.7128	94.6246	75.6348	73.4365	77.1	83.2	59.8	33.9	23	41.7
DET0822	x	hypothetical protein	574.5	551.2	538.7	521.6	556.3	473.2	726.8	640.8	624.6	638.3	685.5	644	865.9	718.4	756.2	682.128	633.003	654.697	558.2	643.033	725.443	756.2	745.6	718.9	557.9	577.5	578.8
DET0910	x	hypothetical protein	580.4	430.3	611.2	338.2	368.6	361.5	682	354.8	363.4	448.3	513.7	390.4	874.1	348	632.2	260.571	226.988	339.372	260.292	232.316	219.419	181.8	197	162.5	152.1	128.4	164
DET1017	x	hypothetical protein	208.6	220.4	291.2	144	101.3	156.4	435.1	130.4	116.6	324.6	361	308	914.5	174.8	509.2	198.652	287.999	352.072	453.757	325.562	368.005	116.1	104.4	105.1	20.1	24.8	21.4
DET1524	x	DNA binding response regulator	292.2	252.1	267.1	236.7	210.9	244.9	331.4	269.1	205.6	427.8	566.3	448.1	1034.9	422.7	779.1	115.814	94.3649	133.597	234.892	159.482	242.982	298.1	267.8	280.1	142.9	107	150.4
DET0126	x	anthranilate phosphoribosyltransferase( EC:2.4.2.18 )	570.7	525.7	437.8	291.8	242.8	260.7	346.8	413.1	457.8	708.1	786.7	728.4	793.8	924.1	802.1	744.762	843.112	875.905	7223.33	6748.02	4003.09	141.4	113.3	94.1	1337.9	1567.8	1137.2
DET1509	x	hypothetical protein	223.2	209.6	231.1	253.8	331.8	301.4	483	530.3	488	712.1	641.9	651.8	773.5	883.4	822.4	248.736	287.443	234.628	317.486	226.932	355.037	329.2	314.8	263.7	229.6	259.7	259.2
DET0803	DET0803	3-methyl-2-oxobutanoate hydroxymethyltransferase( EC:2.1.2.11 )	622.9	737.1	616.1	510.3	522.7	516.7	643.9	519.4	534.9	595.8	647.1	618.6	682.7	865.8	695.7	649.469	919.195	824.162	804.01	843.686	1007.63	833.6	814.1	754.9	489	497.8	461.6
DET1230	x	hypothetical protein	515.1	425	327.2	449.4	460	498.1	552.6	547.7	587.5	703.1	712.4	730.2	676.5	816.5	731.2	435.089	386.826	335.282	423.299	398.933	482.402	613	622.4	616.1	422.4	424.3	403.5
DET1508	x	ISDet3, transposase orfA	278.2	322.6	295.5	372.7	404.6	404.2	644.7	594.7	559.7	730.4	732.9	747.4	750.1	745.9	803.5	319.141	345.939	317.144	380.038	371.321	423.727	412.5	379.4	345.7	285.2	296	274.7
DET0613	x	hypothetical protein	655.9	687.6	543	679.6	560	776	571.7	516.4	590.9	454.7	490.4	439.7	314.6	357.5	309.2	1372.9	1195.37	821.313	838.757	852.227	840.794	858	837.8	855.1	1072.6	986.4	935.6
DET1066	x	hypothetical protein	710.4	671.4	648.1	675.1	775.5	733.8	639.7	647.2	629.4	450.7	455.7	393.2	370	378.7	308.6	803.53	853.692	811.137	593.569	520.279	536.634	737.8	775.6	723.7	861	771.5	757.9
DET0216	x	hypothetical protein	707.2	660.7	608.9	726.3	747.7	733.1	713.5	672.8	652.3	740.9	686.9	703	532.8	686.6	698.9	659.668	801.13	951.975	828.231	689.163	639.699	603.7	681.8	637.1	666	642.5	664.7
DET1390	x	PAP2 family protein	667.2	657.1	600.2	496.4	506.6	544.1	677.7	557.7	574	598.2	617	560.5	546.3	626.4	636.6	793.802	800.304	759.382	757.625	804.332	798.718	844.8	812.8	829	716.6	662.9	630.4
DET0125	x	alcohol dehydrogenase, zinc-containing	160.5	167	156.2	125	165.2	120.4	157.5	147.1	132.2	276.7	333.5	252.4	280.6	292.1	325.8	176.876	215.462	200.731	1124.08	1162.6	964.05	121.4	97.5	83.1	257.4	304.5	224.6
DET1178	x	transcriptional regulator, MarR family	603	566.2	499.1	439.1	386.1	501.7	427.3	498.2	429.5	472.8	481.3	489.1	501.2	720.5	691.2	542.193	653.557	663.925	877.811	578.215	1097.66	629	527.5	599.6	645.5	565.5	576.2
DET0962	x	tRNA modification enzyme, MiaB family	662	587.7	628.3	610.3	621	610.6	793.5	666	621.6	665	671.5	640.8	656.2	631.9	660.8	722.385	712.585	750.729	772.519	902.853	826.062	662.4	687.3	737.3	660.9	733.3	683.1
DET0408	x	cation channel family protein	783.6	717.9	745.8	609.3	643.6	685.1	725.3	549.5	538.1	587.2	572.8	579	707.5	569.3	647.8	698.068	655.876	687.87	782.31	806.473	659.84	932.2	906.6	1076.2	593.4	626.9	639.6
DET0324	x	hypothetical protein	324.6	330.4	295.7	454.9	399.8	413	514	513.1	528.6	582.2	582.2	598.2	470.9	588.3	579.9	210.36	278.321	297.655	348.906	302.486	407.055	1003.3	1000.7	914.4	862.4	903.6	922.1
DET0761	x	hypothetical protein	361.2	377	436.8	467.8	393.7	481.5	458.9	487.4	423.5	469.6	609.2	404.2	591.5	494.9	619	269.826	284.952	341.215	467.143	392.402	385.692	2316.5	2218.2	2122.9	1390.1	1291.5	1679.9
DET0818	x	hypothetical protein	538.9	503	616.6	657.9	488	596.6	629.4	532.5	440.7	412.7	480.1	349.4	469.2	285.2	395.5	409.97	338.479	295.221	417.727	326.928	468.321	5989.6	5221.1	5060.1	5364.8	5475.9	6003
DET0154	x	hypothetical protein	466.3	470.7	489.5	456.7	346	467.5	755.3	479.3	420.6	556.2	732.7	563.4	572.9	324.6	744.7	168.543	225.124	239.331	266.849	217.514	188.377	2348.1	2178.7	1582.6	506	509.5	438.4
DET0420	x	hypothetical protein	611	746.6	507	571.6	718.3	709.2	782.5	574.7	452.3	396.4	533.8	473.5	375.6	268.1	490.7	380.82	383.234	366.769	321.693	254.676	197.188	1687.6	1710.8	1816.8	431.9	355.4	425.2
DET0767	x	ATPase, C subunit family protein	670.9	672.3	604.7	582	490.5	649.7	692.6	468.6	507.4	431.3	482.1	434.7	335.8	310	327.7	791.667	710.318	620.495	566.36	522.516	503.284	1120.6	1034.1	1211.2	580.4	573.6	614.1
DET0812	x	PAP2 family protein	539.2	550	490.3	570.2	531.8	603.8	636.3	465.8	485.5	501.8	492	504.4	601.9	504	520.5	590.458	655.262	600.085	574.009	619.527	510.728	874.6	888.7	926.8	600.4	561.5	525.5
DET1138	x	cobalamin biosynthesis protein CobD	635.5	590.8	646.1	297.5	315.9	321.3	420.3	278.5	279.7	263.3	283.9	234.8	270.8	182.8	220.1	348.586	284.349	489.35	253.158	274.065	269.035	1155.4	1136.6	1199.5	367.9	373.2	351.5
DET1575	x	NADH dehydrogenase subunit N	497.6	439.2	470.1	394.7	320.8	319	419.4	280.9	343.8	249.3	235.3	227.8	264.8	165.1	194.9	252.299	321.817	314.4	187.822	184.724	155.996	859.7	799.9	947.7	343.9	335.8	319.1
DET1234	x	hypothetical protein	100.7	111.3	127	80.3	95.9	86.7	98	121.7	109.3	168.4	156.8	191.7	186.3	186.2	170.2	59.5675	68.7132	65.717	90.4384	55.5996	99.2483	874.9	797.7	850.4	71.1	63.1	79.9
DET1612	x	DNA repair protein, HhH-GPD family	579.6	598.5	561.4	428.5	424.3	419.1	605.3	376.9	375.7	393.2	453.5	405.2	581.7	386.1	524.6	418.045	459.467	397.06	272.825	357.109	332.575	826.7	792.7	818.4	396.5	421	425.1
DET0508	x	hypothetical protein	560.6	518.8	521.5	330.3	318.9	255.3	560.8	287.5	242.1	309	369.4	321.3	468.4	281.5	434.7	84.2832	156.16	207.845	148.534	108.668	91.443	811.6	708.8	772.4	115.6	177.2	122.5
DET0731	x	hypothetical protein	272.3	242.2	242.5	414	338	353.4	383.5	371.6	433.5	344.4	331.9	344.8	180.7	296.5	277.4	516.743	428.541	355.001	461.18	447.926	505.399	668.2	621.3	606	1003.7	891.9	983.6
DET1108	x	hypothetical protein	600	641.9	565	557.1	601.9	750.5	475.2	536.2	508.8	518	521.4	422.8	373.8	405	346.3	603.912	704.945	399.165	554.501	638.092	612.468	512	571.2	522.9	788.7	822.2	760
DET0010	x	hypothetical protein	50.5	46.6	41.7	55.5	56.6	47.6	76	55.1	54.7	77.3	76.8	67	106.1	47.9	79.2	37.0941	41.8933	17.0085	48.0569	48.5939	35.588	80.1	81.3	62	60.2	33.5	49.6
DET0024	x	DNA internalization-related competence protein ComEC/Rec2	388.6	405.1	399.1	225.3	304.1	238.1	282.5	249.4	188.4	181.4	196.1	201.6	222.2	178.9	234.6	268.263	221.165	262.259	254.342	191.631	189.369	410.6	397.5	374.5	181.9	189.3	171
DET0025	x	competence protein ComEA, putative	586.2	579.5	578.9	436.4	467.4	492.7	572.4	554.7	486.2	517.1	562.5	462.9	570.8	446	537.8	402.926	452.516	444.195	348.296	340.483	377.046	494.6	464.4	423.3	347.1	302	295.1
DET0032	x	cation efflux family protein	526.3	485.1	451.3	444.3	443.3	308.6	469	407.4	353.6	415.2	359	396.8	397.8	414	357.7	478.316	489.43	422.726	366.21	424.852	402.503	737	691.1	770.4	562.4	579.5	583.7
DET0065	x	virulence-related protein	117.7	132.4	177.2	127.6	106.3	140.5	117.5	149.4	115.3	189.8	196.7	172.9	138.3	175.6	186.1	53.2603	78.6525	86.0137	65.9925	100.218	82.4185	118.1	121.6	132.8	116.1	114.4	107.1
DET0066	x	DNA methylase	73.7	89.1	81.6	70.9	57.4	58.2	69.3	101.3	69.6	91.5	66.3	91.3	106.9	88.8	93.9	39.6685	50.4177	40.3805	23.501	36.1372	6.12049	61.6	71.5	59.7	77.7	55.1	58.3
DET0067	x	S-adenosylmethionine synthetase( EC:2.5.1.6 )	76.6	64.2	78.3	67.5	50.5	84.9	55.6	94.7	75.8	96.3	57.4	77.4	91.7	110.4	94.9	49.7265	62.633	66.9741	46.5408	48.334	64.0393	82.7	68.7	79.9	94.3	78.7	90.4
DET0068	x	hypothetical protein	21.8	28.5	35.1	7.6	8.6	11.1	34.9	5.8	8.9	33.4	24.9	18.5	48.1	50.5	44.4	6.09608	4.84316	14.6178	5.69867	7.63327	24.66	46.4	36.7	60.1	27.1	38	31.7
DET0069	x	HNH endonuclease domain protein	68.6	50.9	55.2	62.4	48.1	49.1	50.1	56.5	55.1	68.3	58.1	79.9	80.4	81.6	102.2	6.33111	43.1861	27.6775	40.1618	54.7074	14.4544	53.5	57.8	60.3	54.4	55.1	46.3
DET0070	x	hypothetical protein	48.2	16.4	23.1	12.1	24.1	4.5	37.7	28.3	18.5	52.5	37.6	40.9	5.9	57.6	35.9	5.59141	37.8692	1.68811	3.57781	4.99448	28.3101	32.1	37.2	45.2	2.3	19.9	8.6
DET0071	x	SNF2 family helicase, putative	61.2	76.1	77.2	68.3	64.1	66.2	68.1	73.7	77.1	90.3	101.8	63.6	74.2	92.1	101.1	50.3615	65.5414	71.8198	85.279	45.2734	55.4737	103.1	88	100.2	82.6	96	104
DET0072	x	phage/plasmid DNA primase, putative	14.8	42.9	42.3	29	22.9	26.3	12.8	3.5	37	22.3	36.5	25.9	45.5	14.9	16.6	6.91433	18.6822	2.26269	25.1392	4.64699	4.02727	55.7	66.1	67.9	42.1	39.3	26.2
DET0073	x	hypothetical protein	50.8	32.4	53.6	38.1	28.5	34	38.8	25.8	14.2	40.3	37.8	39.7	70.7	46.2	22.9	2.29076	28.2624	13.2583	18.2158	4.77893	12.2551	49.4	41.4	71.9	58.2	51.8	32.7
DET0074	x	DNA-dependent DNA polymerase, family A	7.4	21.1	22.5	21	4.3	10.3	24	31.1	30.7	23.9	47.3	36.8	18.2	40.7	35.3	15.7386	12.5515	3.41758	18.9569	6.33547	11.9481	38.9	32.6	24.7	32.3	23.6	46.2
DET0075	x	hypothetical protein	29.3	34.2	22.7	40.7	8.1	19.9	18.3	15.5	10.4	10.1	15.3	17.1	20.8	11.3	10.1	5.99547	5.24403	1.45587	5.2897	17.8462	9.28772	50.3	45.7	41.8	38.2	15.5	24.7
DET0084	x	hypothetical protein	15.4	20	29.6	29.4	3.9	36.9	10.7	18.9	7.1	28.6	15.6	13.4	6.4	19	4.7	21.1203	4.44664	10.935	3.93608	3.20837	20.0282	45.3	34	44.6	5.1	6	20.4
DET0087	x	hypothetical protein	114	122.2	88.7	69.7	59.2	81.6	66.4	68.3	72.7	79.4	79.3	75.1	86.9	94.5	96.3	56.3879	73.1867	51.0901	61.6425	41.6445	57.1509	64.5	65.8	52.1	70	63.3	87.8
DET0088	x	reductive dehalogenase domain protein	51.6	40.7	61.6	42.9	48.5	53.8	48.2	28.4	41.2	41.7	52.5	37.4	57.2	38.2	71.4	46.3985	40.5488	19.1667	33.8868	45.0908	46.8192	81.7	79.9	75.8	65.5	55.8	49.6
DET0089	x	radical SAM domain protein	72.8	56.3	59.6	57	42.1	57.3	33.1	38.5	43.6	36.4	42.6	16.6	19.2	33.8	48.3	54.8711	16.3586	15.7285	51.6374	27.5089	43.1743	71.3	68.7	49.8	47.2	71.1	64.4
DET0090	x	radical SAM domain protein	23.8	27.9	31.1	3.8	23.7	34.9	24.7	21.5	27.9	43.4	52	15.7	40.5	55.9	30.8	44.9165	15.3335	22.7218	43.8152	34.0519	7.41972	21.7	15.1	28.4	18.6	22.8	17.7
DET0091	x	hypothetical protein	60.1	42.8	39.1	24	21.4	4.8	17.5	16.2	39.8	32.7	23	27	20.8	21.2	65.5	25.1657	14.1564	3.8274	13.0911	21.3626	20.7423	52.3	54.3	50.2	36.8	23.2	33.7
DET0092	x	DNA-binding response regulator, LuxR family	219.4	207.1	209	168.1	153.2	178.2	162.5	178.8	128.5	166	196.5	203.4	97.6	125.8	118.2	103.008	125.589	97.6765	81.2751	88.3536	110.294	212.3	261.6	214.1	111.7	153.8	188.1
DET0093	x	hypothetical protein	81.6	62.2	47.1	57.6	37.2	89.2	69.5	46	39.4	77.9	76.8	74.3	127.5	86.7	111	84.0075	7.78405	48.0674	50.0516	18.195	58.9998	105	92.3	86.8	55.5	35.5	41.6
DET0094	x	hypothetical protein	399.6	359.7	371.1	258.3	273.8	235.5	284.9	177.7	226.3	278.9	335.5	274.2	332.3	271.6	351.2	96.2778	157.394	97.0153	113.953	132.877	164.56	383.4	372.2	416.4	173	221.9	208.6
DET0095	x	ferrous iron transport protein B	382.8	385.5	442.3	255.4	274.5	271.4	471.4	340.2	320.6	459.6	487.1	487.2	506.7	365.7	538.9	194.259	270.302	269.556	255.149	309.154	258.395	213.1	153.7	142.7	105.6	120.7	103.2
DET0107	x	hypothetical protein	307.1	317.5	366.8	311.3	243.7	243.5	607.3	353.7	375	340.6	490.3	372.5	462.6	348.1	544.3	389.217	494.012	408.962	462.388	439.554	468.436	307.1	415.9	449.1	349.2	364.2	311.3
DET0113	x	hypothetical protein	42.8	23	25.9	13.6	45.7	42.3	25	29	31.7	39.6	32.4	38.6	35.6	32.8	44.8	5.57743	6.56466	5.68012	39.6935	4.00528	1.90162	11.5	17.1	29.4	15.2	4.8	7.2
DET0122	x	hypothetical protein	72.3	52	95.2	97.3	92.3	69.8	148.5	69.2	80.5	102.9	97.8	80	96.3	64.9	83.6	20.9027	55.3563	42.8446	7.48634	48.1468	14.8995	85.5	78.1	88.8	50.1	32.8	22
DET0124	x	hypothetical protein	67.9	53.9	37.8	44.3	71.7	47.7	55.4	80.7	37.5	69.8	83.9	64.5	77.8	74.8	66.1	75.5762	33.2571	51.0775	163.013	227.624	162.503	53.5	49.7	42	17.7	31.3	42.3
DET0144	x	acetyltransferase, GNAT family	415.1	383.9	404.4	366.5	383.1	447.6	466.5	384.9	444.3	510.4	466.3	500.7	404.9	481.8	529.7	457.373	431.259	446.393	576.011	518.182	533.493	297.6	299.9	314.9	333.3	296.3	259.9
DET0157	x	site-specific recombinase, phage integrase family	69.5	38.3	69.4	39.4	37.5	42.7	38.6	24.7	23.5	43.4	48.9	36.3	47.2	47.8	46.3	32.3702	26.3792	23.5789	49.8634	39.5535	58.0086	51.2	46.5	54.7	35.5	25.6	21.5
DET0158	x	hypothetical protein	24.5	3	23.3	14.4	7.1	14.3	7.8	2.8	4.8	15.9	17.2	5	4.7	4.3	5	4.7493	2.43815	3.86117	1.93693	3.26507	7.21346	23.8	43.7	14.5	40.2	21.6	40.7
DET0159	x	hypothetical protein	53.7	55.2	46.1	56.8	37.2	36.7	37.3	25.9	43	34.7	43.8	37.3	35.7	28.6	46	3.05121	15.3568	2.25935	11.6176	4.11197	24.3403	73.8	70.3	56	23.4	37.9	36.7
DET0160	x	DNA polymerase domain protein	130.5	145.4	158.7	114.9	85.2	126.3	108.7	138.2	141.8	164.1	177.5	189.2	181.8	169.6	212.2	88.77	101.631	66.1223	82.7615	83.1539	100.601	121.7	121.2	82.2	139.6	114.1	101.7
DET0167	x	hypothetical protein	373.3	338.5	337.5	316.3	349	311.5	415.5	379.5	309.1	425.1	418.6	356.4	697.4	403.6	496.3	319.284	357.063	265.912	238.858	281.95	332.13	299	293.7	267.6	172	191.6	246.3
DET0168	x	hypothetical protein	265.4	242.6	295.1	198.7	214	206.1	258.5	280.4	312.5	356.3	390.7	391.7	467.9	402.2	421.9	132.424	141.997	116.752	218.008	217.105	301.805	199.2	221	202.8	236.1	232.4	202.3
DET0169	x	RNA polymerase sigma factor SigW, putative	177.4	106.7	161.1	96.4	114.3	109.2	150.8	117.2	130.3	185.1	225.2	189.3	311.3	182.8	287.7	66.6586	77.3164	96.1484	113.786	102.483	136.956	109.8	125.7	130.3	89.6	67.6	92.2
DET0172	x	hypothetical protein	29.2	43.2	86.3	64.9	34.2	73.3	50.8	37.2	33.6	62.4	46.1	74.8	87.8	39.5	82.1	18.4333	34.4769	17.1454	51.0906	39.5435	62.1718	72.6	51.5	67.6	65.6	47.2	30.6
DET0176	x	hypothetical protein	49.4	68.8	58.3	59.2	47.8	36.1	67.1	33.6	44.4	38.3	48.1	48.6	91.6	40.5	74.2	31.7918	37.3014	26.9095	52.6091	37.7332	52.2064	119.4	113.4	110.8	46.6	67	55.4
DET0180	x	reductive dehalogenase, putative	88.8	76	92.3	68.2	75.7	130.9	126.5	120.2	126.9	356.3	353	382.5	678.1	764.4	686.5	61.5183	88.809	51.8149	95.3764	103.595	114.243	109.3	112.8	82.2	69.6	94.2	88.9
DET0181	x	reductive dehalogenase anchoring protein, putative	53.2	47.4	71.6	38.2	34.9	63.8	65.8	68.6	60.2	95.9	80.6	80.3	131.6	123.5	74.2	25.1276	28.8565	41.7757	65.7704	43.823	67.0837	75	50.9	76.9	59	38.1	41.1
DET0182	x	hypothetical protein	3.3	2.3	19.2	2.7	2.6	9	17.9	21.4	3.8	21.9	18.2	11.1	6.8	21.2	24	4.14671	3.72912	2.32525	10.8466	1.76284	5.02253	8.8	19.8	2.9	4.2	11.2	4.4
DET0188	x	hypothetical protein	40.6	34.3	44.7	18.8	27.3	43.1	28.3	32.3	24.5	59	43	52.7	12.4	25.1	25.7	33.8319	28.4558	3.0915	2.38993	15.7525	64.7698	28.2	49.2	23.8	39.6	44.7	57.3
DET0196	x	hypothetical protein	238.8	239.8	332.5	150.2	167.7	153.3	222	114.5	135.9	149.1	190.2	133.2	337.9	116.8	238.2	242.26	225.628	311.902	196.401	197.663	154.465	135.5	117.6	131.9	59.8	82.7	76.2
DET0200	x	hypothetical protein	525.5	492	369.5	367.3	391.5	401.6	532.8	518.4	503.3	640.2	615.5	681.4	625.3	718.6	697.9	335.343	354.342	427.67	465.548	522.089	393.876	370	326.6	316.8	239.6	259.8	236.5
DET0202	x	histidinol-phosphate phosphatase family protein/glycosyl transferase, group 2 family protein	296.6	315.2	274.7	118.2	147.8	128	175.4	121.2	145.8	291	325.1	282.7	264.4	280.4	332.8	189.658	223.786	168.947	232.541	262.533	253.142	101.5	92.1	94.9	90.3	88.8	66
DET0203	x	glycosyl transferase, group 2 family protein	207.1	270.1	266.4	119.2	106.5	100.8	133.3	139.3	122.5	185.7	214.7	194.9	213.2	188	224.9	57.7977	104.288	122.59	135.491	140.169	176.215	112.5	87.9	98.8	72.6	78.7	76.7
DET0204	x	NAD-dependent epimerase/dehydratase family protein	204.2	197.7	192.4	85.9	114	110.7	100.6	97.6	119.1	131.1	147.3	115.9	171.8	156.6	197.1	102.956	97.9977	104.331	132.193	142.255	163.915	117.1	105.3	85.2	60.7	66	70.3
DET0205	x	D-glycero-D-manno-heptose 1-phosphate guanosyltransferase	145.7	187.3	161.3	74.9	81.7	91.9	86	85.5	74.7	129.1	124.7	119.2	117	78	142.9	45.0561	108.262	65.7589	112.509	114.167	86.6717	60.3	62	44.7	73.8	88.9	67.1
DET0206	x	D-glycero-D-manno-heptose 7-phosphate kinase, putative	208.9	191.4	219.9	94.2	89.9	102.5	93.1	63.3	86.1	127.5	117.1	114.7	122.8	113.9	139.6	52.036	63.599	84.2156	77.9045	113.953	118.379	112	104.2	77.1	81.3	69.3	75.3
DET0207	x	phosphoheptose isomerase	125.7	136.2	147.9	65.6	86.1	64.2	89.3	77	65.4	101.9	109.8	85.3	119.2	113.4	124.3	69.3852	60.0441	42.386	94.5693	74.0696	55.562	53.6	62.4	56.2	62.5	75.6	72.5
DET0208	x	glycosyl transferase, group 2 family protein	110.3	101.1	130.6	46.9	68.8	41.5	68.6	60.9	40.2	112.4	105.4	125.7	132	111.6	124.6	61.3728	70.8498	70.5957	75.6505	111.033	108.681	40.6	42.4	65.7	38.5	57	28.9
DET0209	x	hypothetical protein	129.4	133.1	131.6	102.3	120.5	111.5	106	83.4	119.4	120.7	117.1	121.9	117.1	137.7	131.6	66.3771	103.709	106.765	106.982	108.392	108.535	120.1	113.2	85.8	133.3	110.9	135.3
DET0210	x	hypothetical protein	117.2	147.6	106.9	92.4	53.3	86.8	94.9	82.4	100.8	102.1	95.7	90.3	116.4	84	119.3	137.964	119.913	117.478	143.11	159.342	150.238	92.2	116.5	103.4	112.9	100.2	124.7
DET0211	x	glycosyl transferase, group 1 family protein	162.1	175.6	172.9	118	97.8	154.7	130	110.1	120.2	148.3	155	145.6	171.2	157.9	196.5	80.9055	110.975	79.7547	120.497	132.531	100.634	115.6	98.9	93.3	91.3	77.9	65.7
DET0212	x	hypothetical protein	164.1	178.9	210.3	122.2	112.3	130.6	172.6	121.6	148.2	181.1	209.8	211.1	150.9	164.1	183.2	116.052	126.403	124.591	124.273	165.082	147.179	133.6	162.6	149.4	160.3	114	108.2
DET0213	x	hypothetical protein	231.8	240.7	244.2	198.4	170.1	188.8	237.5	190.4	183.4	242	245.9	213.9	153.9	163	222.2	152.446	165.418	131.217	162.517	171.761	165.504	206.8	239.9	215.2	158.9	167.9	139.3
DET0214	x	iron-sulfur cluster-binding protein/coenzyme F420-reducing hydrogenase, beta subunit, putative	309.2	285.6	306.8	196.3	193.2	206.6	237.7	202.7	159.7	227.9	229.2	250.9	300.9	200.8	306	160.92	192.608	163.71	201.772	136.81	143.755	278.2	261.7	259.6	158.3	186	143.1
DET0215	x	polysaccharide biosynthesis protein	198.6	173.1	165.9	89.7	82.8	105.1	85.9	106.6	77.2	108.7	123	128.5	114.7	130.6	104.3	58.058	88.2841	100.109	80.8383	79.9326	106.779	117.3	94.3	109.3	53.5	63.3	51.6
DET0227	x	hypothetical protein	65.7	46.4	70.8	25.9	25.1	60.6	67.3	30.5	38	48.5	59.8	51.6	97.8	39	59	23.7922	35.9162	10.5328	50.4004	5.15653	42.041	58.1	79.3	52.9	57.4	47.6	43.3
DET0231	x	hypothetical protein	98.4	93.9	64.4	103.4	87.4	115.9	89.5	86.7	105.1	137.5	138.1	98.6	118.4	137.2	174.5	29.0677	71.7425	34.7157	67.6343	86.8503	57.0717	184.5	176.9	213.2	107.6	104.9	133.7
DET0235	x	reductive dehalogenase, putative	59.6	65.1	68.4	46.5	39.4	50	65.8	57	54.7	74.4	80.1	75	93.6	98.3	93.6	34.9301	37.6434	28.6032	42.6324	47.4682	60.2358	52.6	64	46.3	44.9	40.3	44.7
DET0236	x	reductive dehalogenase anchoring protein, putative	92.9	74	57.4	53.3	57.5	71.9	101.4	76.8	77	165.5	131.1	128.4	127.6	125.6	121.5	100.141	80.447	56.5637	76.4807	85.1408	86.6668	89.8	86.4	89.2	55.3	65.9	74.6
DET0237	x	transcriptional regulator, putative	43.6	60	39.7	40.1	35.5	75.3	81	50	55.1	63	71.5	91.5	54.1	57.3	68	43.8493	41.0661	67.8166	61.3436	51.0086	55.4407	50.6	75	79.4	70.2	65.4	87.2
DET0238	x	hypothetical protein	37.2	36.7	49.3	40.8	27	49	40.3	52.1	35.1	72.4	44.6	42.3	66.5	55.5	50.7	46.1164	40.6477	65.1227	66.2284	34.1671	44.9924	40.5	54.7	78.2	63.9	42.3	50.1
DET0239	x	radical SAM domain protein	36.8	51.5	59.6	13.4	36.5	25.2	57.4	37	22.9	63.7	65.5	43.5	62.5	51.4	118.6	14.4652	41.3305	30.6888	22.7748	26.5225	40.4437	36.1	33.5	39.9	39.6	25.3	38.5
DET0240	x	tetrapyrrole methylase family protein	138.7	104.5	128	164.8	122.4	156.3	135	166.2	155.2	146	146.4	187.1	96.3	182.2	159.4	100.555	85.2318	39.1203	173.809	95.1369	136.855	141.1	122.8	133.3	144.1	139.5	124.4
DET0241	x	radical SAM domain protein	71.5	76.4	72	63.9	44.9	52.3	66.9	50.5	55.4	71.2	90.7	63.4	68.9	73.8	60.9	57.2507	49.2894	22.0985	35.5093	64.379	34.718	68.3	84	80.5	54.8	68.4	70.1
DET0242	x	hypothetical protein	132.1	119.4	130.7	61.9	77.6	63.7	101.7	83.5	93.9	131.4	118.9	119.8	111.5	89.9	139.5	52.6633	58.9891	56.3271	57.3678	63.664	85.273	96.2	84.8	101.2	65.4	64.4	67.3
DET0243	x	radical SAM domain protein	103.1	116.7	129.4	66	69.8	104.3	92.3	81.2	82.9	119.5	119.1	112.9	138.9	114.8	150	73.5206	82.6395	88.623	59.5905	65.6004	96.4019	137.3	127.7	95.1	76.9	69	68.8
DET0244	x	ribonucleotide reductase( EC:1.17.4.1 )	95.6	93	73.1	60.3	58.4	90.4	61.8	71.6	83	97.8	106.9	87	65.5	106.4	92.1	94.7867	107.901	102.237	58.3055	65.5131	69.5501	109.9	105.7	96.8	66.8	95.2	103.5
DET0245	x	cob(I)alamin adenosyltransferase( EC:2.5.1.17 )	89.6	110.9	128.6	99.8	111.4	108.3	123.2	103.6	104	132.7	105	131	116.6	112.9	106.8	111.814	93.5792	100.815	166.118	77.0386	87.0799	117	104.4	131.1	150.1	171.7	143.1
DET0246	x	cobalamin biosynthesis protein CobD	112.9	122	113.3	105.4	115	136.2	111.6	101.5	109.1	114.1	110.5	109.5	101.5	107.3	121.1	122.524	128.404	87.572	79.6893	124.05	122.991	117.7	172.9	138.8	97.8	113.7	101.8
DET0247	x	hypothetical protein	195.9	195.9	179.3	166.3	155.4	192.7	216.1	185	228	279.3	384.3	297.4	228.2	250.6	263.7	129.144	183.223	134.695	179.292	192.578	166.09	203.6	213.3	202.6	130.9	148.9	154.1
DET0248	x	cysteine desulfurase( EC:2.8.1.7 )	174.8	159.1	150.1	147.1	149.6	149.3	171.7	169.3	159	221.3	263.1	229.4	214.7	243.6	252.4	95.5354	133.646	152.34	167.967	145.952	180.221	146.7	120.7	131.7	106.8	98.9	103
DET0249	x	hypothetical protein	119.3	141.1	161.1	139.1	138	141.5	132.5	143.2	109.5	175.7	160.8	155	226	164.4	201.1	120.968	134.943	77.6057	134.381	124.58	133.739	136.9	128.5	110.5	111.1	111.3	116.1
DET0250	x	iron ABC transporter, periplasmic iron-binding protein, putative	226.6	249.8	242	244.8	199.7	286.6	418.5	241.9	258.3	397.2	424.9	362.9	511.5	283.1	393.2	242.251	324.437	258.163	269.023	442.368	346.907	240.9	244.5	276.9	179.1	192.3	237.9
DET0257	x	hypothetical protein	58	73.2	61.5	84	82.8	99.3	204	129.4	110.7	257	242.3	231.2	355.6	233.9	326.4	81.3811	73.092	66.5474	50.0437	101.404	59.1341	58.8	68.7	69.5	46.6	23.6	3.4
DET0296	x	precorrin-6Y C5,15-methyltransferase, putative	101.6	104.4	113.6	123.3	129.8	111.6	172.9	149.1	126.2	211.8	190.4	225.2	242.6	159.2	215.1	186.564	195.781	161.794	117.314	129.661	178.286	131.3	108.8	83.9	85.1	77.7	106.3
DET0298	x	hypothetical protein	144.6	146.8	140.7	167.8	200.3	178.6	427.9	421.8	452.3	550.9	485.4	478.7	284.4	373.9	305	112.935	93.6899	91.6341	471.498	499.237	528.827	212.4	163.2	163.3	139.9	99.4	181.3
DET0299	x	transcriptional regulator, Crp/Fnr family	342	309.2	308.1	318.8	385.1	351.2	524.7	400.5	369.5	478.3	460.9	464.5	514	431.2	635.2	223.387	250.035	243.704	304.615	349.839	299.075	318.8	322.7	353.9	409.4	452.6	399.8
DET0302	x	reductive dehalogenase, putative	50.1	52	56.7	23.9	35.1	63.4	63	56.9	61.1	92.3	91.3	83.4	100.5	79.9	71.5	62.2103	63.9397	38.7668	62.5476	44.3811	67.3971	43.2	69.8	76.2	47.3	51.7	49.5
DET0303	x	reductive dehalogenase anchoring protein, putative	31.3	42.1	31.2	46.4	29	57.3	82.2	55.8	57	78.6	85.1	78.4	47.8	82.3	61.2	46.2545	73.2928	47.3757	75.9361	66.537	81.3523	80.4	59.1	74.9	37.5	47.2	28.7
DET0306	x	reductive dehalogenase, putative	113.3	129	140.2	77.5	93.7	98.7	101.3	100.1	101.5	127.8	132.7	119.2	151.5	120.5	146.1	104.853	90.6874	107.94	80.5734	76.4557	98.9738	93.9	99.9	103.3	116	96.2	99
DET0307	x	reductive dehalogenase anchoring protein, putative	81	74.5	85.8	54.5	53.4	66.9	76.5	82.1	90.8	86.8	95.8	103.5	104.7	126.8	100.5	65.1997	93.8034	76.0055	55.1049	76.7618	98.1492	43	67	60.7	86.9	83.8	62.5
DET0308	x	hypothetical protein	66.9	87.1	89.1	93.7	84.8	73.3	63.3	100.7	94.5	136.5	108.6	108.7	96.9	130.4	134.8	72.0002	45.0413	61.8463	46.553	68.9133	72.5436	94.4	85.9	102.6	109.4	116.4	103.2
DET0309	x	hypothetical protein	20.3	20.6	23.7	25.3	2.1	12.9	4.7	12.5	3.2	17.9	3.2	5.8	26.4	3.6	39.4	1.87563	1.66887	1.39627	2.55831	2.1719	2.63771	33.5	18.4	22.9	15.3	21.5	2.9
DET0310	x	transcriptional regulator, putative	88.4	92.1	83.4	84.7	82.2	86.2	114.8	91.9	85	133.8	149.4	121.7	132.4	101.4	152.2	84.6255	147.617	98.2932	125.471	123.982	156.029	91.1	104.6	95.1	72.2	49.3	100.1
DET0311	x	reductive dehalogenase, putative	288.3	290	281	249.8	247.5	298.2	365.3	382.6	369	505.2	547.6	493.8	539.8	549.1	642.7	208.318	225.071	259.231	220.779	218.017	283.659	283	296.6	283.6	218.2	179.7	206.1
DET0312	x	reductive dehalogenase anchoring protein, putative	140	164.5	131.8	140	108.5	138.3	182.9	169	178.4	267.5	285	290.4	312.7	208.2	302.6	105.024	88.0412	61.1581	76.2326	75.6705	97.5967	176.7	177.4	197.8	81.8	85.2	75.5
DET0313	x	hypothetical protein	199.9	207.6	175	139	178.2	173.8	300.8	277.8	345.1	481.8	351.6	446.7	351.1	502.9	465.5	107.28	133.241	129.184	117.515	92.6356	162.641	219.8	234.4	225.2	134.5	110.3	137.7
DET0314	x	hypothetical protein	138	145.4	112	97.4	137.1	137.4	201	179.9	169.5	262.1	235.8	254.8	254.8	221.7	248.1	74.5446	60.5348	72.2218	39.5921	96.0463	94.5789	39.9	32	56	51	29.4	42.6
DET0317	x	hypothetical protein	14.9	3.1	24.6	8	13.2	34.8	45.5	20	26.4	23.2	27.2	15.9	25.5	27.1	15.4	33.0501	46.5868	27.3446	35.7737	31.4945	4.07329	42.6	47.2	49.6	22.2	51.3	22.2
DET0362	x	hypothetical protein	553.4	547.7	554.9	503.9	462.3	441.3	647.2	516.2	477.4	593.8	510.2	535.3	583.6	484.2	476	350.003	355.787	382.217	459.769	414.181	459.068	756.1	683.1	700.4	245.2	265.6	274.9
DET0385	x	hypothetical protein	69.2	83	115	44	78.5	52.3	107.1	97.8	61.9	85.6	128.5	113.6	170.2	108.1	117	74.5231	53.6602	55.3054	82.1796	31.605	35.595	27.8	14.4	13.4	22.4	23.1	17.9
DET0390	x	hypothetical protein	73.9	72.3	79.8	74.5	59.7	82.8	132.5	66.4	57.9	84.3	85.4	72.6	137.3	50.2	86.9	96.1886	101.25	95.124	83.9095	92.7939	90.4443	121.7	103.2	105.9	86.5	55.7	67.3
DET0423	x	hypothetical protein	31.5	29.4	33.5	4.8	30	46.9	68.3	49.1	18.4	44.9	67.2	32.7	66.2	28.7	58.1	3.29719	5.52906	3.5789	22.8153	2.00925	4.25561	71.6	63.7	95.3	36.5	39.1	46.2
DET0522	x	hypothetical protein	302.2	323.2	329.6	262.4	229.1	221.4	323.8	265.5	229.3	305.3	322.1	303.1	264.6	212.4	295.8	296.427	290.058	307.357	341.903	305.404	292.751	357.5	372.6	367.4	186.1	171.7	216.7
DET0550	x	hypothetical protein	75.1	99.1	102.8	31.3	70	51.1	95.8	53.5	33.1	104.9	57.9	48.5	46.1	60.7	70.2	93.9263	81.8678	60.8671	110.712	88.1412	126.302	82.3	56.5	71	61.1	49.1	53.7
DET0556	x	hypothetical protein	144.3	193.2	174.9	261.2	191.6	211.2	354.7	165.1	227.6	230.4	230	194.6	284.5	186.3	214.3	580.625	508.647	458.238	515.017	611.765	566.288	170.9	155.7	146.7	258.5	227.1	220.7
DET0605	x	hypothetical protein	34.9	58.8	70.5	42.7	33.9	62.9	47.6	62.9	40.5	73.3	47.3	58.7	59.9	68.8	49.4	32.2679	24.6776	39.5025	56.4389	20.0478	24.9549	57	55.6	65.5	84.7	64.2	55.8
DET0621	x	hypothetical protein	599.8	702.9	542	402	400.8	372.7	491.5	392.3	374	509.9	510.1	443.6	446.5	319.2	461.1	370.679	388.471	486.252	507.806	420.478	589.215	505.6	564.4	509.3	264.6	253.5	248.6
DET0625	x	sensory box sensor histidine kinase	286.4	289.6	260.4	287.9	217.9	325.2	244.4	204.7	224	337.9	258.7	252	322.4	326.1	414.6	162.121	203.013	169.593	258.171	284.631	247.647	441.6	422.8	427.1	361.6	320.8	351.5
DET0649	x	hypothetical protein	250.3	241.8	291.2	197.4	163.5	181.5	645.4	240.1	234.1	332.8	360.9	334.7	461.6	191.4	321.9	479.59	527.131	500.61	656.883	650.427	382.909	150.1	152.3	110.1	133.8	137.1	130.1
DET0721	x	hypothetical protein	222.7	258.3	202.5	215.7	163.9	228	279.1	174.6	232.8	205.7	222.3	223.2	250	184.6	258.3	115.952	101.496	74.0775	158.791	192.027	178.111	422.6	416.2	427.3	261.6	301.7	280.3
DET0746	x	hypothetical protein	210.1	225.7	212.7	153.6	158.4	191.8	197.3	170.7	155.3	193.7	181.9	178.4	115.7	177.1	210.6	314.425	258.929	234.417	315.088	326.342	375.67	369.8	356.9	356.5	346.5	364.8	331
DET0771	x	hypothetical protein	349.8	319.1	325.7	182.9	182.7	182.8	252.9	210	186.6	292.4	243.7	201.8	240.7	224.7	253.1	154.347	191.907	204.52	158.776	160.671	180.658	244.2	254.7	236.5	94.6	137	116.4
DET0772	x	hypothetical protein	298.4	301.2	330.9	196.2	189.3	217.3	251.7	146.7	149.5	185	177	172.7	284.2	200.8	247.7	178.201	130.096	138.848	168.063	178.263	242.15	294.4	276.2	230.3	135.4	209.3	151.7
DET0776	DET0776	methyltransferase GidB	558.1	595.4	538.2	443.7	380.3	399.4	327.9	303.3	336.5	292.1	235.9	237.6	202.8	200.3	208.1	376.668	417.814	437.73	298.186	316.371	282.627	627.5	590.4	584.4	467.7	446.7	408.5
DET0795	x	ABC transporter, permease protein	588.9	566.1	553.9	450.2	475.4	451.4	617.6	493.5	443.5	467.9	449.6	435.2	446.9	389.4	403.2	568.151	688.837	667.635	624.002	592.926	684.685	538.4	505.9	487.5	408.7	437.9	436.7
DET0798	x	hypothetical protein	162.8	151.1	177.8	199.3	155.5	200.3	259	205.2	186.4	261.8	323	241.1	378	248.1	332.7	160.901	111.144	116.671	131.828	151.446	214.956	152.8	133.4	150.2	101.7	102.2	93.7
DET0799	x	hypothetical protein	218.9	228.4	234.3	219.8	196.8	220.6	364.9	221.1	233.1	279.9	298.1	288	425.1	280.2	353.9	208.638	192.13	211.267	281.156	251.566	215.39	318.4	310.3	298.5	158.9	145.4	129.5
DET0806	x	hypothetical protein	175.2	157.4	174.8	165.5	172.3	175.4	264	119	162.7	227.5	231.5	264.1	216	199.8	218.8	82.4159	70.2857	81.7796	95.7237	54.9677	99.1451	424.7	382.3	416.9	156.3	149.1	142.7
DET0858	x	oxygen-independent coproporphyrinogen III oxidase, putative	614.8	594.6	593.4	420.2	480.1	474.9	583.3	474.2	447.9	624.1	585.6	536.8	679.3	528.1	600.5	361.47	417.527	387.106	439.39	401.585	494.83	646.9	627.9	670.1	281.2	295.5	269.2
DET0874	x	hypothetical protein	576.9	535.3	541.8	166	193.6	211	350.6	264.9	277.1	303.2	389.1	274.1	216.7	218.7	286.6	442.596	453.146	407.18	550.579	548.427	466.56	384	378	325.5	217.8	240.4	220.6
DET0875	x	reductive dehalogenase anchoring protein, putative	90.4	106.4	102.2	112.7	100.8	136.7	156.3	102	106.5	152.1	167.1	140.5	162.8	134.6	150.5	102.295	123.835	111.64	145.606	164.458	170	138.1	148.2	120.1	140	159.1	146.4
DET0876	x	reductive dehalogenase, putative	87.4	89.1	94.6	84.5	74.3	74.5	108.2	117.3	92.7	124	123.4	129	154.1	118.2	128	60.0871	66.514	64.3207	81.6312	63.9249	67.3855	96.6	73.4	74.4	85.9	83.4	71
DET0878	x	hypothetical protein	332.8	339.9	302.2	374.8	457.6	412.7	418.5	455	454.7	573.3	484	427.4	471.6	573.7	534.3	224.936	245.563	204.837	416.102	398.27	503.342	759.3	677.6	752	315.7	299.1	321.4
DET0919	x	hypothetical protein	582.2	524.6	497.8	483.7	452.9	452.9	547	425.3	369.8	386.2	382.8	355.5	284.2	251.7	269	484.549	492.233	497.16	348.919	361.979	338.867	525.1	616.8	619.3	364.4	349.1	353.3
DET0960	x	imidazoleglycerol phosphate synthase, cyclase subunit, putative	713.6	716.5	637.9	520.5	550.8	518.9	561.4	502.5	504.1	467.2	465.1	436.1	322.2	351.3	381.1	672.565	704.447	614.034	340.512	385.951	372.617	729.8	788.3	755.5	579.5	569.8	552.1
DET1004	x	hypothetical protein	69.6	92.6	63.6	59.8	77.3	115.7	95.2	82.1	78.4	120.3	128.8	88.3	120.2	56.2	142.4	55.7073	70.7347	70.5429	103.451	81.4129	77.5128	64.1	65.8	50.7	43.5	50.3	55.6
DET1005	x	transcriptional regulator, ArsR family	506	539.3	465.2	403.6	473.9	464.6	544.8	568.7	496.5	632.4	584	623.1	597.3	658.9	646.1	269.05	364.98	330.373	510.336	401.708	395.611	674.5	512.9	527.3	305.2	335.7	308.5
DET1006	x	permease, putative	156.5	150.4	185.5	90.5	96.9	99.6	141.2	88.9	96.7	106.7	101.4	80.5	152.1	72.4	102.9	95.3092	80.5832	90.7845	71.7889	78.1018	80.7839	242.6	194.5	193.2	113.5	101.5	136.8
DET1007	x	redox-active disulfide protein 2	236.3	269.5	259.1	192	196.3	202.6	321.7	227.4	182.8	191.9	214.1	246.2	220.5	153	192.7	116.816	112.852	125.253	148.204	154.779	123.893	459.8	360.1	412.5	117.7	121.5	88.9
DET1009	x	iron-sulfur cluster-binding protein	220.9	238.9	260.1	201.9	191.5	186.7	405	160.3	223.3	157.8	148.7	154.5	178.2	94.2	107.2	513.807	511.369	578.604	564.871	554.729	462.228	80.7	74.4	51.8	144.6	121.4	105.4
DET1012	x	hypothetical protein	14.2	50.5	15.6	6.2	10.9	28.5	31.9	21	14.1	5	18.4	8.3	7.4	2.9	15.2	1.9522	6.96109	4.51579	1.68895	2.58427	9.48967	38.2	44.9	70.2	35.2	57.5	30.1
DET1022	x	hypothetical protein	83.5	80.3	72.6	51.6	48	72.7	88.4	53.7	66.5	45.2	58.8	67.8	63.2	28.4	51.5	49.5159	46.5804	45.059	26.7552	34.0832	49.8048	94.9	109.3	122	73.7	81.8	61.8
DET1048	x	hypothetical protein	85.1	72.3	77	65.7	46.6	84.1	87.3	80.5	92.3	62.4	93.3	67.9	106.7	57.6	75.6	28.8144	41.868	25.6481	25.5518	21.7759	32.1768	141.8	103.8	121.9	118.3	139.7	119.5
DET1056	x	hypothetical protein	520.6	456.9	491.1	335.2	335.7	328.7	352.4	311.3	244.6	273.3	243.9	239.2	211.8	201.9	228	350.618	355.67	398.109	254.368	322.319	267.994	569.6	563.4	609.5	328	390.5	327.8
DET1060	x	hypothetical protein	421.1	362	390.5	108.4	132.5	93.8	182.3	155	150.1	213.8	214.8	169	216.9	235.4	219	121.356	164.905	122.088	140.365	151.179	135.247	381.2	347.6	298.4	131.2	151.7	118.6
DET1061	x	metallo-beta-lactamase family protein	653.3	787.1	797.9	362.4	292.6	359.7	430	318.7	317.3	341.4	487	418.5	329.9	257.2	436.5	227.921	288.784	206.036	421.687	350.707	361.895	535.1	495.7	534.2	387.7	340.1	348
DET1062	x	hypothetical protein	25.1	20.3	15.9	23	21.6	19.3	22	44	15.5	52.2	33.8	30.6	27.5	17.5	25.5	31.9248	25.7096	15.7289	15.9407	20.0617	26.0215	149.6	112.3	161.8	35.5	66.7	33.9
DET1073	x	hypothetical protein	152.7	151.3	187.1	78.9	58	61.2	205	184.2	184.8	188.7	178.9	186.8	117.5	77.8	69.3	162.541	134.874	118.749	92.926	91.846	98.4268	94	129.9	106.6	112.4	126.5	100.7
DET1119	x	hypothetical protein	79.1	56	90.9	36.2	45.8	42.5	104.7	57.3	48.7	81	76.3	60.2	176.9	43.8	81.1	61.7844	55.4959	76.4217	79.3838	88.1771	73.818	70.1	82.6	79.6	58.3	58.7	61.2
DET1148	DET1148	nitrogenase cofactor biosynthesis protein NifB, putative	182.5	168.9	171.7	167.3	310.7	112.8	91.9	102.5	142.5	119.5	49.3	65.9	112.3	82	98.7	135.225	126.136	117.808	142.419	137.719	119.723	188.1	233	176.3	144.5	146.9	157.9
DET1149	x	acetyltransferase, GNAT family	73.4	95.1	75.6	56.6	120.6	57.3	56.2	51.9	43.8	37	79.3	35.7	60.7	57	65.5	29.2674	72.8324	42.5862	73.1543	50.6202	4.52578	103.7	102	111.4	154.1	149.4	115.5
DET1150	DET1150	ferredoxin, 2Fe-2S	45.7	50.9	41.3	38.7	46.8	42.2	35.3	31.6	17.9	33.6	26.7	36.5	29.5	46	22.4	7.51291	39.2464	60.1601	29.3365	23.9051	51.9245	48.3	60.8	50.8	63	53.4	64.3
DET1151	x	dinitrogenase iron-molybdenum cofactor NifB/Y/X family protein	59.1	43.2	45.6	31.8	32.1	34.1	27.6	40.3	38.6	49.8	46.7	36.1	53.9	36.7	27.3	52.5719	70.7863	33.4967	56.7021	44.896	44.6108	54.7	64.2	50.1	62.8	62.6	43.4
DET1152	x	nitrogenase molybdenum-iron protein, beta subunit, putative	134.9	125.3	144	70.5	91.5	72.4	96.7	83.8	78.8	55.5	43.6	52.1	54	74	69.5	104.804	108.922	82.8823	63.2584	58.4597	28.7503	99.3	91.5	108.7	118.9	90	91.7
DET1153	x	nitrogenase MoFe cofactor biosynthesis protein NifE	123.9	114.4	122.9	86.1	174.8	66.5	73.4	74	75.9	61.7	62.3	55.1	45.5	69.7	67.5	117.172	120.699	115.82	88.5476	94.1456	73.4602	116.8	132	111.1	117.5	115.7	113.4
DET1154	DET1154	nitrogenase molybdenum-iron protein, beta subunit( EC:1.18.6.1 )	136.1	121.2	122.7	111.3	137	123.8	94.3	87.3	104.4	55.4	83.3	41.4	70.5	77	84.5	78.7028	97.0989	113.826	80.252	61.8519	64.9222	109.3	121.6	133.8	148.4	139.1	93.8
DET1155	DET1155	nitrogenase molybdenum-iron protein alpha chain( EC:1.18.6.1 )	192.1	199	191.9	124.6	269.6	123.1	101.4	99.4	92.7	99	112.7	101.7	119.1	84	114.3	99.475	118.49	137.629	83.2502	95.8467	124.274	146.1	144.6	161.8	112.9	122.8	113.9
DET1156	DET1156	nitrogen regulatory protein P-II	291.7	267.3	284.1	248.1	466.9	231.7	135.8	180.8	167.6	172.7	186.6	179.3	143.2	189.5	156.5	183.76	232.396	218.082	152.66	154.082	163.901	221.1	219	177.6	256	334.9	260.8
DET1157	DET1157	nitrogen regulatory protein P-II	221.3	188.6	196	69.1	229.5	98.2	82.1	95.6	62.3	83.8	69.9	88.5	144.6	75.7	70.6	112.523	110.404	106.109	134.753	66.5521	143.705	116.8	118.3	131	85.1	126.9	92.5
DET1158	DET1158	nitrogenase iron protein( EC:1.18.6.1 )	271.4	288.2	288.4	170.1	464.9	136	112.1	155.2	145.7	127.3	137.7	100.3	79.6	173.2	138.1	184.632	258.481	293.732	223.175	233.264	238.43	154	202.7	164	221.4	295.1	261.4
DET1159	x	molybdenum ABC transporter, ATP-binding protein	101.4	122	81.6	88	143.3	79.5	54.8	66	64.7	60.3	83.9	64.3	92.2	62.2	66.6	61.6792	108.58	96.7313	50.4511	45.4355	51.1918	99.4	76.8	74.9	26.2	29.1	33.4
DET1160	x	molybdenum ABC transporter, permease protein	218.7	201.8	179	166	300.8	123	185.2	149.6	165.2	199.6	181.7	171.9	160.6	173.6	159.6	188.909	173.556	169.643	161.902	140.627	134.953	160.5	151.1	132.1	148.2	167.1	156.8
DET1161	DET1161	molybdenum ABC transporter, periplasmic molybdate-binding protein	133.8	136	160.4	115.7	178.4	134.3	92.2	104	121.4	108.8	83	109.7	106.8	124.8	104.3	110.369	122.545	121.77	130.513	171.594	123.848	115.1	83.2	106.2	109.6	125.1	119.4
DET1162	DET1162	transcriptional regulator, putative	179.9	219.7	196.7	143	262.2	153.9	124.7	88.7	108.4	117.7	82.2	87.5	78.5	117	89	133.959	115.43	134.446	94.5594	64.1546	110.423	166.7	222.9	172.7	82.1	100.2	85.8
DET1165	x	hypothetical protein	18.9	9.3	15.1	20.7	19.5	24	22.1	12.6	31.2	24.6	27.8	28.4	44.2	25.5	40.2	1.36176	3.25083	2.4353	7.83814	1.42732	8.79699	49.9	38.8	40.3	17.2	50.9	22.2
DET1167	x	hypothetical protein	39.2	61.5	31.8	87.9	42.9	70.1	67.7	97.7	67.4	114.9	102.3	103.3	73	101.2	135.8	35.1528	29.1675	3.40639	75.1412	34.8583	92.4516	68.4	87.5	81.6	102.6	56.1	71.5
DET1168	x	hypothetical protein	81.9	78.3	66.2	70.6	77.7	97	87.8	51.9	80.5	111.3	107.6	101.2	144.8	114.6	147	50.2497	56.1745	50.5028	78.8639	18.4499	72.3677	111.6	108.8	128.6	81.7	86.8	100.8
DET1169	x	hypothetical protein	92.8	87.6	86.4	62.6	75.9	83.6	100.6	81.3	75.7	186.3	127.4	117	228.8	125	160.7	74.5802	105.386	128.233	119.289	93.2989	103.789	124.8	142.5	127.2	105.7	113.7	87.3
DET1170	x	reductive dehalogenase anchoring protein, putative	50.1	54	64.6	42.9	28.1	51.6	45.4	50.4	41.2	96.6	100.8	74.4	111	120.2	168.6	69.5547	58.9742	77.2891	106.441	130.416	254.552	55	69.9	52.2	29.8	49.9	36.1
DET1171	x	reductive dehalogenase, putative	61.2	54.8	50.3	46.2	38.7	52.9	64.5	71.8	51.1	90.1	109.5	66.1	154.8	131.5	193.3	70.7056	44.9367	75.5081	101.285	87.5241	157.328	52.7	62	53.5	38.4	42	46.3
DET1177	x	hypothetical protein	163.4	154.8	136.6	163.4	133.8	174.4	121.4	168.3	168.5	183.4	185.1	193.4	255.4	156.1	255.2	74.6129	84.1829	111.087	119.543	141.099	94.2732	229.8	175.6	178	106.4	107	101.6
DET1179	x	ABC transporter, ATP-binding/permease protein	631.1	552.8	566.8	250.4	331.4	310.6	323.6	301.8	273.3	274.4	283.9	290.3	456.8	317.1	379.1	368.175	365.224	415.113	442.917	466.303	478.333	411.2	457.5	427.4	230.6	185.6	158.2
DET1180	x	ABC transporter, ATP-binding/permease protein	334.2	333.9	299.2	224.5	197.3	230.4	209.3	256.1	178.7	159.6	203	257.3	273.2	165.4	226.8	247.187	225.744	284.811	294.312	304.482	409.079	287.7	261.9	260.7	153.7	181.5	159.4
DET1182	x	hypothetical protein	199.1	178.3	156.8	188.6	166.4	189.7	195.1	201.7	165.8	141.9	172	161.7	136	137	160.1	155.718	124.433	116.769	88.5045	64.1982	117.935	391.5	407.4	382.4	258.1	279.3	262.4
DET1197	x	hypothetical protein	36.8	20.3	20.4	22.9	30.7	34.3	52.6	46.9	43.1	27.1	31.2	13.4	39.3	35	41.4	5.19328	14.9891	32.1585	4.77475	30.458	31.3577	36.4	28.6	23.9	34.2	47	38.8
DET1221	x	hypothetical protein	162.6	135.3	174.9	118.3	94.1	123.9	278.9	200.1	196.9	277.7	268.6	309.1	336.6	220.2	313.4	94.5144	132.619	121.141	155.814	100.951	140.77	148.7	143.7	103.5	93.3	88.3	80.4
DET1222	x	hypothetical protein	320.6	342	256.1	285.7	268.3	328.3	527.6	356.7	300.8	507.8	569.5	455.3	538.3	454.8	573.3	264.544	228.824	207.626	276.007	307.347	360.168	427.1	423.6	407.3	159.7	182.6	216.2
DET1228	x	hypothetical protein	231	247.1	211.1	207.6	208.8	284.6	462.1	271.1	219.5	336.7	385.5	318.9	404.9	244.3	315.3	254.354	299.729	281.173	299.133	297.545	329.33	267.9	227.1	302.4	269.7	224.5	198.2
DET1229	x	hypothetical protein	218.7	237.6	234	221.6	194.3	263.5	360.5	368.8	322.4	419.8	530.4	473.3	499.8	305.5	414.4	114.251	116.063	130.913	141.144	171.622	202.769	285.7	271.4	293.1	204.3	187.9	198.8
DET1236	x	hypothetical protein	21.2	19.4	18.9	12.6	12	25.6	52.1	10.5	8.4	20.6	8.2	20.2	24.2	36.7	19.7	37.0866	34.8704	26.5431	37.5119	14.1879	23.3072	56.2	39.4	60.8	16.5	25.8	26.2
DET1239	x	hypothetical protein	59.3	78.2	78	59.8	48.7	61.7	82.9	71.8	62.9	86.5	65.3	55.3	74.7	77.6	90.8	28.4786	35.8276	26.2116	51.3853	39.5109	19.088	37.9	62.3	69.7	12.1	41.8	34
DET1243	x	hypothetical protein	53.3	48.9	69	43.4	51.5	52.1	110.8	55	41.6	62	32	34.8	100.6	33.7	87.4	44.5221	67.1259	42.7806	35.2495	28.3471	42.6742	41.5	70.4	60	40.6	46.8	19.5
DET1245	x	TfoX domain protein	326	382.1	367.3	299.8	422.8	383.9	535.6	498.8	420.7	630.3	606.3	612.7	628.1	519.3	613.3	630.098	663.336	651.233	739.546	720.443	777.378	434.8	394.9	383.2	288.8	348.6	302.1
DET1249	x	hypothetical protein	395.1	440.5	367.3	433.7	412.5	451.8	563.4	434.9	494.5	506.5	554.6	523.2	461.4	349.1	429.4	332.505	313.068	237.342	278.698	272.154	327.513	267.2	259.4	287.2	188.3	197	189.9
DET1254	x	hypothetical protein	91.5	78.1	100.6	89.4	67.3	68.8	108.2	116.7	60.6	114.7	130.2	82	207.4	90.5	146.7	99.4683	112.972	69.6361	95.1998	125.359	82.6197	112.4	94.2	97.4	51.6	63.2	58.7
DET1287	x	transcriptional regulator, MerR family	341.9	343.4	357.7	403	355.8	478.9	296.1	351	378	535.8	456.6	485.3	355.7	476.7	453.5	315.952	278.661	224.301	425.693	403.856	449.394	388.3	380.3	386	421.4	373	382.5
DET1289	DET1289	ribonuclease PH( EC:2.7.7.56 )	602	642.4	558.7	459	578.1	449.7	641.3	473	453.8	539.5	496.5	495.4	490.2	433.7	493.7	571.647	611.458	778.851	456.203	479.646	396.174	515.6	609.5	498.6	285.3	288.6	308.1
DET1293	x	sensory box sensor histidine kinase	570	583.6	601.9	373.8	310.5	310.8	327.5	199.8	190.5	302.5	286.8	292.1	313.3	287	344.1	208.291	286.515	282.499	309.402	262.938	292.535	430.3	468.2	397.7	136	136.5	188.3
DET1297	x	hypothetical protein	26.7	28.8	28.4	36.1	32.8	43.3	39.8	43.7	35.2	36.1	45	41	51.4	56.9	52.4	9.20671	11.0826	34.4786	34.253	46.5631	47.8931	79.7	52.3	84.3	23.5	55.8	41.8
DET1299	x	major facilitator family transporter	98.7	104.3	92.7	81	71.2	115.2	149.2	158	89.9	138.7	163.6	161.3	130	99.5	149.1	80.5249	88.2198	78.3943	103.637	85.6627	146.236	102.4	85.5	114.7	77.7	68.5	59.8
DET1300	x	universal stress protein family	60.8	84.5	72.7	75.2	77.9	78.4	120.2	119.4	144.8	156.3	152.1	151	123.7	135.1	132.5	45.9812	65.5113	62.3076	86.2495	62.8881	46.2178	110.4	110.5	115.8	86.2	95.7	86.4
DET1302	x	hypothetical protein	99.6	102.1	108.2	167.5	155.6	206.7	562.7	220.9	198.9	370.2	439.4	352.2	613.5	194.9	410.4	204.069	218.643	145.39	284.919	264.367	310.62	216.3	199.3	195.4	206.2	208.7	270.1
DET1304	x	hypothetical protein	36	39.1	64.4	42.2	78.9	47.4	130.1	132.3	132.3	163	186.4	141.8	151.8	108.2	133.3	72.3336	54.2503	42.1315	51.5965	60.3602	56.6094	75.3	63.8	73.7	38.2	63	46.9
DET1361	x	hypothetical protein	1.9	3.6	18.4	3.4	2.8	2.1	15	3.1	3.8	4.4	12.5	18.3	3.8	39.4	25.9	2.06111	2.70187	1.23934	0.912272	3.0898	1.24208	21.8	20.3	30.3	42	27.4	15.9
DET1366	x	hypothetical protein	168.2	177.3	183.3	107.7	121.4	100.7	291.2	108.7	90.7	127.4	138.1	114.1	252.1	76.6	126.9	82.8761	135.356	141.462	96.3747	129.305	126.142	173.6	150.7	172.8	87.5	117	90.7
DET1378	x	hypothetical protein	573.5	595.6	516.5	189.4	161.9	209.2	375.6	237.2	250	676.1	631.1	591.2	785.6	555.6	675.7	107.991	59.4065	115.267	208.544	263.064	217.508	601.2	583.8	512.5	286	295.1	307.3
DET1380	x	hypothetical protein	297.4	263.1	186.3	242.3	151	251.8	308.6	281.7	191.1	270	259.8	271.4	446.9	190.2	386	184.936	124.181	136.732	103.266	127.316	272.129	313.5	232.1	253.2	255.1	242.4	169.4
DET1405	x	hypothetical protein	36.6	50.2	29.7	31.8	37.8	59.1	92.8	41.6	48.7	63.8	49.9	68.9	62.2	51.6	84.3	117.855	79.0351	83.2449	50.1599	58.2805	68.4756	139.7	119.9	107.3	61.1	80.1	46.4
DET1406	x	hypothetical protein	232.2	256	240.6	224.9	246.1	250.7	523.4	344.4	363.8	434.2	461.1	426.5	377.2	388.6	410.5	274.134	286.585	212.002	379.656	331.297	374.324	356.1	403	328.1	432.9	394.1	413.1
DET1443	x	hypothetical protein	120.6	126.8	120.3	176.7	174.1	122.2	250.8	198.3	188.9	277	272.1	236.2	526.1	220.7	308.5	74.0603	94.627	99.5654	157.325	129.122	172.129	166.8	168.2	150.1	132.9	127.9	204.2
DET1447	x	hypothetical protein	132.1	131.9	155.9	158.9	157	157.8	657.3	198.5	207.1	334.7	321.8	301.9	426.7	205.7	366.5	464.832	297.938	350.162	586.334	641.291	464.07	267.8	234.6	235.1	162.3	169.9	151.9
DET1453	x	hypothetical protein	130.1	112.5	139.1	121.7	118.8	138.7	206.5	141.9	143.5	224.3	212.5	205.9	506	158.4	222.6	95.4346	130.831	89.3152	118.144	149.411	145.136	86.7	75.9	71.7	113.1	114.6	113.2
DET1465	x	integral membrane protein TIGR01906	366.5	346.3	365.5	326.8	354.2	354.4	489.8	300	305.3	352.4	344.9	303.1	381.1	322.7	338.3	461.455	573.181	556.023	451.527	451.948	421.255	507.1	492.3	507.3	479.7	431.6	440.9
DET1473	x	hypothetical protein	723.9	790.5	698.4	413.3	355.7	473.5	419.1	315.4	359	454.4	551.8	412.9	478.4	473.3	540.3	318.979	272.821	221.23	299.716	285.266	388.218	542.4	528.4	524	420.2	444.4	428.2
DET1474	x	site-specific recombinase, phage integrase family	308.4	212.3	296.6	330.7	339.6	381.5	399.7	350.3	384	473.2	517.2	492.3	713.9	691.5	709.7	315.572	240.804	292.341	265.202	425.034	430.127	359.5	320.7	353.2	322.6	354.9	342.1
DET1476	x	DNA binding domain, excisionase family	52.1	62.5	62.8	60.5	68.4	69.3	71.6	54	45.4	53.9	58.3	57.9	94.2	54.8	89.8	22.0831	27.4273	39.0973	33.7935	28.1246	35.0936	74.7	64.4	47.3	43.8	46.2	32.4
DET1477	x	hypothetical protein	47.4	60.6	54.6	72.8	38	42	67.3	42.8	71.4	49.5	60	50.6	41.3	70.7	71.5	23.6712	37.7534	22.0346	41.8069	45.2185	56.5421	70.1	53.2	65.3	65.2	25.5	43.1
DET1479	x	hypothetical protein	47.4	46.7	41.5	40.6	5.3	14.9	57.4	45.2	23.6	39.8	51	34.5	47.5	25.8	48.7	18.3749	19.8809	28.0739	35.8158	24.3322	33.726	50.9	49	42.2	27.7	55.6	37.9
DET1490	x	peptide ABC transporter, ATP-binding protein	223.7	209	241.6	395.7	283.9	385.5	254.8	170.7	181.8	150.8	167.9	169.5	210	129.7	182.9	175.408	127.774	131.519	147.298	157.015	155.976	218.6	217.6	207.3	149	162.6	149.2
DET1492	x	peptide ABC transporter, permease protein	208.2	237.1	220.8	477.5	418.3	500.5	174.6	163.8	159.2	104.5	103.3	84.9	113.2	99.7	91.2	199.892	205.73	162.461	119.943	128.537	108.047	168.3	179.6	173.7	108.9	123.3	104.5
DET1493	x	peptide ABC transporter, permease protein	219.4	275.4	221.7	542.9	541.1	573.5	257.9	210.3	218.2	202.1	181.6	193.5	197.5	214.4	231.5	301.047	396.662	350.521	217.693	195.072	233.015	221.6	215.4	241.6	118	171.8	126.1
DET1510	x	hypothetical protein	258.9	276.8	284.4	191.7	254.9	253.1	213.1	178.7	195.7	295.1	289.7	316.2	415.4	335.1	445.2	131.833	145.501	142.738	183.56	190.293	220.618	322.1	296.4	301.9	182.9	158.2	173.2
DET1511	x	hypothetical protein	35.9	30.8	86.9	44.1	36.7	14.4	38.6	32	53.5	35.2	20.8	60.7	56.3	63.6	71.8	34.2566	55.7194	42.5887	23.2041	33.9077	31.4772	91.8	106.3	73.9	47.3	33.6	60.5
DET1512	x	hypothetical protein	48.8	61.2	52.6	73.9	46	61.5	59	63.6	66.3	82.7	69.8	47	67.8	87.6	68.2	14.6136	45.3518	33.1522	19.3216	37.2641	32.0961	93.5	90.9	93.6	52.6	43.9	67.2
DET1513	x	ATPase, AAA family protein	59	57.1	70.8	42.7	48.2	85.1	59.7	77.6	75	96.2	127.8	111.6	110.1	128.6	95.9	45.3562	57.0279	31.7478	51.7132	52.6824	63.2	75.5	73.5	63.9	58.7	69.6	55.4
DET1514	x	hypothetical protein	132.5	118	130.4	127.2	133.9	169.2	132.4	113.3	116.9	157.3	179.9	154.8	147.6	157.4	155.1	94.8911	82.8384	104.613	99.8618	100.5	101.069	165.4	199.3	179.6	147.7	145	172
DET1518	x	reductive dehalogenase anchoring protein, putative	83.4	118.9	124.6	91.3	104.8	100.7	201.7	118.4	114.1	200.7	139.9	159.5	186.5	159.1	161.6	79.4149	93.8832	58.5794	54.1016	107.732	114.924	114.8	117.1	104.2	112.8	79.9	108.2
DET1519	x	reductive dehalogenase, putative	99.1	113.7	96.9	89.1	104.5	124.8	124.9	97.4	108.9	133.3	146.5	140.2	163.3	115.1	153.3	75.8184	81.3602	82.1557	84.6064	72.4542	90.3386	122.9	125.5	111.1	82.7	100.9	132.9
DET1521	x	reductive dehalogenase anchoring protein, putative	105.6	96	48	60.4	56.1	78.8	138.2	66.4	83.5	97.3	91.6	93	122.3	70.9	116.5	44.4538	75.5867	77.7499	99.5648	78.4693	93.2549	89.1	139.7	169.7	84.9	47.5	98.5
DET1522	x	reductive dehalogenase, putative	110.2	119.6	104.3	120.6	110.8	136.8	154.3	156.1	147.5	201.6	208.7	204.9	231.8	224.2	271.7	103.564	121.014	148.165	114.859	151.833	164.799	167.3	149.3	134	104	135.2	108.7
DET1523	x	response regulator	26.6	34.2	37.9	32.9	40	28.1	58.6	45.2	49.1	71.6	63	66.1	100.8	87.7	87.2	3.34661	3.09679	31.5969	5.72423	2.27426	6.10962	76.8	58.6	41.7	28.7	36.7	38
DET1526	x	lipoprotein, putative	39	26.9	52.3	25.7	18.1	54.8	59.2	23.9	37.5	32.4	38.4	32.6	62.6	13.6	33	31.5807	27.7056	24.1488	31.5706	58.4173	44.9095	72.8	63.4	35.9	63.4	38.4	44
DET1527	x	reductive dehalogenase anchoring protein, putative	22.3	27.5	17.8	55.2	60.1	37.7	78.9	89.7	71.4	69.8	53.2	66.4	95.5	68.1	85.1	11.0085	70.9331	10.524	31.2083	28.508	43.5838	61.7	108.3	48.3	28.5	77.1	30.6
DET1528	x	reductive dehalogenase, putative	35.3	21.3	31.5	23	28.1	20	36.3	18.8	23.9	37.2	40.3	45.7	82.2	49	59	20.4442	30.782	35.0195	26.4373	4.12497	17.0956	53.7	40.7	39.3	43.5	36.9	31
DET1533	x	hypothetical protein	121.8	119.3	113.1	152.4	178.1	193.9	167.1	153.2	162.7	183.5	166.5	162.8	189.8	172.9	203.2	96.5869	97.2622	90.984	102.448	133.826	166.581	179.5	183.5	192.4	226.1	221.4	247
DET1534	x	reductive dehalogenase anchoring protein, putative	24.5	43.8	29	31.7	34.5	38.7	55.9	70.9	72.2	159	139.4	213.2	341.6	242.6	396.4	15.5601	30.5642	12.7242	39.4881	50.5459	56.8863	55.8	45.8	57.8	44.6	44.2	59.1
DET1537	x	reductive dehalogenase anchoring protein, putative	43.5	25.5	44.5	38.3	37.7	36.2	67.3	31.1	21.1	53.4	60.7	34.5	82.6	56.6	120	5.71251	18.3958	32.1212	17.674	21.1706	30.7241	45	65.4	36.4	27.7	56.8	53.8
DET1538	x	reductive dehalogenase, putative	59.2	43.4	56.2	39.9	47.8	50.3	70	53.2	57.6	119.5	114.5	105.1	205.4	116.2	196.4	40.5523	27.9015	35.6361	37.5193	38.8461	37.1874	72.3	61.8	53.2	50.6	60.6	61.9
DET1542	x	hypothetical protein	97.8	88	134.1	108.6	79.8	100.9	169.4	55.6	65.2	69.3	98.1	74.6	199.5	50	131.5	39.9098	30.1729	93.2406	60.8154	44.415	7.30503	88.5	47.8	54.6	49.8	37.4	40.4
DET1546	x	hypothetical protein	27.3	44.9	59.4	59.4	23.3	48.5	55.4	42.2	29.7	33.5	46.1	18.9	26.3	28.4	42.1	11.6857	7.82541	4.04102	37.9798	2.17572	14.0229	97.6	106	53	72.6	47.1	36
DET1552	x	resolvase domain protein	217.5	232.6	203	236.1	244.9	227.5	153.5	235.1	212	248	239.1	258.6	106.3	262.8	198.1	217.683	162.152	110.328	338.448	340.913	108.75	334.5	346.3	368.4	277.9	237.3	302.1
DET1554	x	hypothetical protein	17.1	11.9	13.8	26.3	19.9	34.6	23.3	34.6	20.6	20.9	3.5	22.3	28.6	22.2	26.2	3.7835	10.6611	0.719586	15.2383	2.62475	3.40745	43.8	42.1	56.4	28.1	38.4	46.4
DET1563	x	hypothetical protein	521.3	509.8	544.8	390.7	430.6	379	428.6	342.1	372.2	345.3	353.4	313.9	354.9	339.9	331.5	484.214	506.291	542.284	381.823	486.936	435.293	536.7	537.8	500.8	469	450.6	403.2
DET1564	x	hypothetical protein	510.7	562	451.7	451.1	380.9	522.5	360.9	325.2	356.4	260.3	299.1	345.4	311.3	288.2	264.8	451.984	491.071	531.257	429.461	404.179	346.331	494.9	483.2	534.1	409.1	432.6	389.1
DET1567	x	hypothetical protein	95.5	87.6	47.4	86.6	58.7	76.1	61.5	65.2	54.2	43.5	36.1	75.6	37.6	67.5	52.2	74.2075	115.707	76.1299	93.6713	65.4333	105.088	87.6	72.3	45	79.3	63.4	64.8
DET1569	x	hypothetical protein	63.3	86.5	90.5	345.2	322.1	544.4	113.4	129.3	81.6	108.8	94.4	91.5	106.7	82.8	93.6	53.7371	39.7565	62.0496	54.1159	78.4632	72.7286	91.9	103.9	65.8	115.2	91.1	202.2
DET1570	x	hydrogenase, group 4, HycG subunit, putative	160.4	141.4	146.3	139	153	155.4	225.2	187.8	210.4	271.9	290.9	221.6	245.2	232.7	268.3	136.924	125.619	111.973	95.7221	152.007	118.552	233.6	227.2	219.4	160.9	189	182.3
DET1571	x	hydrogenase, group 4, HycE subunit, putative	130.9	111.7	78.9	95.5	94.7	90.7	92	95.5	58.4	122.6	69.4	82.1	98.7	96.7	95	96.9987	63.9101	126.597	72.7701	8.76603	40.9284	128	224.5	161.2	101.1	112.1	100.9
DET1572	x	NADH dehydrogenase subunit N	102.4	118.1	88.2	97.1	75	101.6	118.8	106.3	102.5	83.5	102.7	91.8	85.2	54.4	99	106.033	119.567	114.335	113.254	92.2043	162.565	125.4	223	285.9	99.5	125.4	141.5
DET1573	x	hydrogenase subunit, putative	13.4	5.2	6	39.9	46.2	33.2	34.4	38	35.6	38.5	8.1	3.3	5.9	6.8	8.5	13.7406	20.6809	23.3368	6.51451	7.97125	23.901	93	85.5	92.7	46.4	38.5	58
DET1574	x	hydrogenase, HycD subunit, putative	68.8	97.8	62	77.9	82.8	84.9	100.3	79.1	93.3	100.5	81.3	62.1	79.1	48.1	72.5	95.4255	73.2907	52.1484	25.8724	49.8067	62.9239	121.3	113.3	113	104.6	108.1	114.2
DET1577	x	hypothetical protein	190.1	179.2	186.9	220	238.1	219.2	446.8	400.9	378.6	487.8	451.2	447.1	248.1	413.9	363.8	222.442	231.901	188.092	218.714	276.343	316.416	343.4	283.3	316.1	334.3	335.1	273.6
DET1578	x	hypothetical protein	243.4	231.4	258	305.7	254	277.9	507.3	276.6	276.7	395.8	420.2	403.4	381.4	346	316.4	223.451	235.736	216.053	222.937	217.792	301.272	383.7	359.5	343	234.1	282.3	214.4
DET1584	x	hypothetical protein	228.9	208.3	227.3	213.3	231	219.6	316.5	223	208.8	290.3	285.3	299.3	354.7	259.5	357	103.398	90.6968	112.933	222.73	192.957	194.857	339.7	241.6	250.8	102.7	121.8	104.2

## Sheet: Table S2
Table S2. Proteomic and Transcriptomic Evidence for All Genes in KB-1 Dhc Genome
On	= Absolute intensity ≥ 100
Off	= Absolute intensity < 100		Transcriptomic Evidence
Primary Locus Tag	Proteomic Evidence	Primary Annotation	TCEM-1	TCEM-2	TCEM-3	cDCEM	VCM-1	VCM-2	VCM-3	VCM-4	VCM-5	VCM-6	VCM-7	VCM-8	VCM-9	VCM-10	VCH-1	VCH-2	M-1	M-2	M-3	M-4	M-5	M-6	M-7	M-8	M-9	M-10	M-11	NA-1	NA-2	NA-3	NA-4	NA-5	Starved
KB1_0020	x	MarR family transcriptional regulator	728.883	593.382	1598.34	238.505	272.755	276.137	315.633	999.899	304.756	291.888	412.621	576.755	270.571	531.124	213.572	342.796	238.659	530.6	345.334	286.046	1051.44	1122.29	320.813	362.771	372.382	1012.61	1036.14	406.419	200.695	285.915	509.105	433.867	317.955
KB1_0021	x	hypothetical protein	2976.58	3921.15	3522.22	10944.6	4255.24	3944.1	4280.37	1724.41	5133.41	2797.69	4538.53	5175.15	2473.36	5041.38	5275.73	5260.13	4048.61	6574.84	1488.25	4319.25	7643.34	3722.58	4259.32	2014.65	3196.6	5063.79	6485.3	4825.78	6781.16	2774.69	6332.24	6535.28	5508.38
KB1_0022	x	hypothetical protein	728.883	593.382	1598.34	238.505	272.755	276.137	315.633	999.899	304.756	291.888	412.621	576.755	270.571	531.124	213.572	342.796	238.659	530.6	345.334	286.046	1051.44	1122.29	320.813	362.771	372.382	1012.61	1036.14	406.419	200.695	285.915	509.105	433.867	317.955
KB1_0024	x	putative reductive dehalogenase anchoring protein	2976.58	3921.15	3522.22	10944.6	4255.24	3944.1	4280.37	1724.41	5133.41	2797.69	4538.53	5175.15	2473.36	5041.38	5275.73	5260.13	4048.61	6574.84	1488.25	4319.25	7643.34	3722.58	4259.32	2014.65	3196.6	5063.79	6485.3	4825.78	6781.16	2774.69	6332.24	6535.28	5508.38
KB1_0025	x	putative reductive dehalogenase	184.135	147.164	149.751	431.397	280.688	285.856	309.853	160.02	386.933	280.206	413.879	406.214	240.357	234.313	358.779	424.753	501.418	325.301	113.061	299.442	329.989	263.411	660.914	180.224	322.834	508.27	578.773	425.156	440.748	209.372	491.338	468.301	337.583
KB1_0027	x	DNA-binding response regulator	1663.78	808.946	2799.05	334.947	654.966	532.101	532.897	2059.17	958.628	1653.22	1736.1	517.069	1747.89	1256.62	528.855	537.792	991.45	998.184	2013.06	2239.82	1639.04	881.75	1216.8	2031.52	1286.86	826.242	667.361	893.696	633.505	1759.47	784.626	638.924	516.013
KB1_0029	x	sensor histidine kinase/response regulator	3146.19	4865.27	2393.57	7147.26	2641.78	2038.19	2427.32	1663.86	4441.03	4718.97	5493.01	3029.26	2781.79	5316.92	3427.4	2828.66	6209.61	5344.52	1140.44	3974.63	5894.7	2728.19	6891.02	2601.78	3694.75	7920.11	10515.1	6422.97	9156.91	3501.05	8701.3	9290.63	2834.55
KB1_0030	x	nitrogenase iron-molybdenum cofactor maturation domain-containing protein	1664.81	2024.29	417.681	703.466	388.944	1514.85	426.797	9488.1	2246.39	6939.67	7040.52	1769.71	8078.85	9841.47	301.865	1232.27	5645.16	4132.07	6953.76	5548.01	815.777	2890.28	3737.45	7506.97	5464.15	295.799	135.68	5610.85	3370.9	7724.41	1232.67	2998.93	171.726
KB1_0031	x	putative reductive dehalogenase anchoring protein	183.751	181.012	168.943	248.914	347.331	446.968	401.179	236.337	208.47	183.889	266.801	402.262	246.695	128.822	368.496	440.1	258.181	230.565	223.277	280.004	236.686	210.594	234.922	250.765	211.957	218.279	166.909	137.798	137.183	191.963	152.902	140.691	445.171
KB1_0032	x	putative reductive dehalogenase	183.751	181.012	168.943	248.914	347.331	446.968	401.179	236.337	208.47	183.889	266.801	402.262	246.695	128.822	368.496	440.1	258.181	230.565	223.277	280.004	236.686	210.594	234.922	250.765	211.957	218.279	166.909	137.798	137.183	191.963	152.902	140.691	445.171
KB1_0033	x	MarR family transcriptional regulator	347.251	653.891	415.769	111.765	490.038	361.607	521.593	395.627	572.023	275.555	575.852	428.085	465.029	383.737	328.519	312.331	686.374	731.211	346.354	923.823	1037.95	530.6	680.626	322.103	531.717	355.093	510.105	342.26	535.168	365.156	381.761	363.226	611.848
KB1_0035	x	putative reductive dehalogenase	1353.24	2453.28	1504.75	2864.39	1798.59	1889.76	2380.99	693.371	2174.28	955.076	1813.88	3009.83	1205.64	1821.4	2464.49	3014.22	1650.6	1602.15	700.723	1795.25	2499.94	2419.24	1574.25	1352.17	2090.77	3441.37	3364.5	1760.28	2162.99	1391.99	3057.19	2883.73	2514.71
KB1_0072	KB1_0072	putative reductive dehalogenase	593.203	712.045	807.219	704.654	517.84	510.487	501.095	324.086	752.314	702.372	1578.7	460.271	1068.48	2228.85	453.806	476.486	3108.83	1158.02	301.496	3140.2	720.357	924.668	2339.07	506.503	3185.61	499.407	278.591	3343.15	1869.22	255.77	2951.4	2699.67	514.554
KB1_0080	x	hypothetical protein	8709.37	1654.15	8065.79	2311.74	1316.84	1348.17	1235.25	1988.31	1513.36	1426.88	9290.63	1414.92	1700.88	896.085	1273.18	1281.44	1442.38	611.751	3656.89	1628.92	890.825	1350.49	1320.6	1759.47	1316.26	644.018	414.66	808.946	1478.34	3532.62	1145.07	1039.6	353.457
KB1_0082	x	hypothetical protein	8709.37	1654.15	8065.79	2311.74	1316.84	1348.17	1235.25	1988.31	1513.36	1426.88	9290.63	1414.92	1700.88	896.085	1273.18	1281.44	1442.38	611.751	3656.89	1628.92	890.825	1350.49	1320.6	1759.47	1316.26	644.018	414.66	808.946	1478.34	3532.62	1145.07	1039.6	353.457
KB1_0087	x	hydrogenase membrane subunit	237.617	229.683	254.345	229.009	200.809	233.325	274.247	445.047	112.717	362.946	649.218	225.017	579.375	236.24	202.126	205.913	635.448	140.443	638.186	860.61	980.307	127.412	514.994	427.561	665.981	183.475	99.3534	135.204	102.035	271.846	99.5694	128.486	134.784
KB1_0106	x	serine O-acetyltransferase	444.254	977.493	144.945	1641.62	805.178	1004.28	1237.35	143.305	983.934	250.272	474.02	1549.95	507.1	277.973	917.631	1192.5	249.055	214.037	356.472	357.811	331.193	455.405	1153.6	430.655	655.863	1251.77	1517.57	293.767	485.621	421.855	721.012	673.982	1446.08
KB1_0112	x	BadM/Rrf2 family transcriptional regulator	1303.85	262.304	1023.2	1164.98	936.616	786.113	633.956	2919.04	618.388	2012.33	1095.17	555.557	1329.23	393.511	1035.24	745.492	1203.62	560.774	2729.55	1211.15	2171.24	403.553	611.492	1321.74	590.819	344.334	284.498	588.409	477.087	1413.8	419.189	535.781	530.216
KB1_0131	x	hypothetical protein	3891.23	1303	1095.45	196.114	1019.58	1332.86	876.876	5690.17	1111.46	2825.22	3556.6	1024.5	4226.38	2516.93	1032.66	1283.41	1647.63	1103.71	7402.07	2676.57	1469.63	1082.52	1434.34	3944.1	2655.08	358.467	228.42	572.959	527.223	5147.79	759.234	950.924	108.482
KB1_0133	x	HIT domain-containing protein	993.149	2615.83	665.241	146.285	398.036	322.501	258.341	1397.77	1314.03	647.683	934.922	261.125	1382.17	2932.04	364.799	312.331	1872.88	1634.5	2205.31	2201.2	426.956	968.637	1549.35	1105.87	1833.28	327.488	146.194	462.916	799.389	1676	759.234	768.618	153.401
KB1_0134	x	AbrB family transcriptional regulator	2211.48	1892.42	1292.91	325.187	996.366	963.256	778.154	4259.59	1741.09	1574.91	3656.89	492.919	2234.35	2667	711.246	870.918	4373.8	5133.41	2962.44	3595.74	2266.82	1753.58	2844.77	1510.81	2037.17	551.647	535.313	2240.52	1769.15	1953.74	948.679	1555.85	636.438
KB1_0135	x	hypothetical protein	316.107	624.752	792.029	172.577	144.418	124.231	189.888	353.683	256.085	227.239	657.388	166.322	510.631	391.529	143.906	171.383	1404.99	292.997	422.14	946.753	546.445	245.807	1027.52	337.201	966.208	164.446	180.74	184.952	338.983	391.529	282.112	338.932	305.043
KB1_0142	x	hypothetical protein	6430.83	7814.65	1746.03	702.219	1805.14	913.503	1523.64	5891.77	7609.14	3650.94	5477.02	1595.07	7700.24	5147.79	1707.04	856.638	9918.14	16122	4677.63	15655.3	6040.29	8927.66	10636.4	4718.58	8602.28	5120.73	2691.09	7122.13	5850.43	2962.44	4380.34	7314.05	914.274
KB1_0145	x	metallo-beta-lactamase family protein	662.435	1075.77	387.869	268.2	599.893	446.968	677.279	1208.13	308.031	583.654	1302.21	495.045	1163.85	700.248	632.771	429.637	1155.65	294.571	1293.77	1270.69	1509.02	330.822	1066.57	918.762	1582.03	125.122	137.467	146.6	180.984	852.973	210.808	221.756	391.675
KB1_0146	x	radical SAM domain-containing protein	421.749	343.289	732.629	688.731	698.465	556.319	237.134	982.554	248.777	655.5	876.617	127.116	734.672	660.653	499.232	420.733	1255.2	236.562	1217.16	637.341	810.445	210.594	528.855	651.106	517.459	183.475	132.554	209.385	264.495	467.29	721.012	283.697	348.85
KB1_0147	x	DNA gyrase subunit A	810.292	869.283	514.308	170.34	401.921	375.89	310.76	1570.49	609.606	961.225	2043.13	274.332	1299.29	1512.23	404.628	376.916	1835.27	1015.89	1309.76	1710.97	906.084	510.223	1178.36	1145.8	1644.14	260.784	386.675	531.819	808.946	877.766	623.713	529.101	200.484
KB1_0148	x	TPR repeat-containing protein	810.292	869.283	514.308	170.34	401.921	375.89	310.76	1570.49	609.606	961.225	2043.13	274.332	1299.29	1512.23	404.628	376.916	1835.27	1015.89	1309.76	1710.97	906.084	510.223	1178.36	1145.8	1644.14	260.784	386.675	531.819	808.946	877.766	623.713	529.101	200.484
KB1_0158	x	L-fuculose phosphate aldolase	1159.9	695.465	231.308	192.864	752.983	1117.18	666.896	1089.97	427.393	823.165	1707.04	641.835	1082.93	844.619	609.503	974.658	1226.12	511.972	1303	2093.75	2750.78	507.081	975.403	726.633	903.327	292.298	99.3534	627.392	288.42	654.966	267	520.101	480.033
KB1_0162	x	nicotinate (nicotinamide) nucleotideadenylyltransferase	3169.28	2360.04	6754.86	4337.85	2541.56	2399.27	2473.63	3335.6	2212.67	4127.1	2448.36	2857.74	2970.77	6422.97	2906.54	2611.51	4201.04	2476.42	3488.96	2765.82	2979.73	1828.46	2456.77	2738.85	2339.07	2127.66	2058.69	2966.27	3403.37	3077.07	2708.39	4108.97	2885.6
KB1_0163	x	DNA gyrase subunit B	3169.28	2360.04	6754.86	4337.85	2541.56	2399.27	2473.63	3335.6	2212.67	4127.1	2448.36	2857.74	2970.77	6422.97	2906.54	2611.51	4201.04	2476.42	3488.96	2765.82	2979.73	1828.46	2456.77	2738.85	2339.07	2127.66	2058.69	2966.27	3403.37	3077.07	2708.39	4108.97	2885.6
KB1_0165	x	histidyl-tRNA synthetase	1195.03	536.581	899.958	553.456	399.078	372.898	353.021	875.317	630.975	1292.03	1004.28	374.88	1261.68	1021.17	479.916	433.008	1102.76	515.347	1096.95	992.648	529.519	470.457	1128.65	1669.56	802.765	453.587	422.274	697.014	790.267	1238.69	796.381	729.696	435.357
KB1_0166	x	saccharopine dehydrogenase	631.811	255.347	914.473	967.642	451.401	455.538	345.182	1053.96	351.343	784.936	477.021	354.303	592.987	737.217	425.374	431.134	392.768	522.961	848.585	429.204	218.144	307.356	333.79	712.765	273.174	325.911	332.084	444.851	288.42	632.095	288.826	526.197	770.353
KB1_0167	x	membrane protein	1600.82	458.124	1389.61	697.254	297.378	266.618	288.773	1200.83	472.032	1641.83	1279.35	243.008	1317.6	2661.31	283.644	233.118	2053.04	565.22	1114.14	889.669	796.381	396.407	1317.19	1208.23	1034.55	244.726	162.279	1505.24	828.881	1368.15	270.801	772.324	130.221
KB1_0168	x	branched-chain amino acid aminotransferase	631.811	255.347	914.473	967.642	451.401	455.538	345.182	1053.96	351.343	784.936	477.021	354.303	592.987	737.217	425.374	431.134	392.768	522.961	848.585	429.204	218.144	307.356	333.79	712.765	273.174	325.911	332.084	444.851	288.42	632.095	288.826	526.197	770.353
KB1_0169	x	DNA polymerase IV	2641.62	1223.25	682.745	353.021	462.346	373.191	524.543	2175.76	905.939	2314.69	1242.95	446.92	2199.12	4370.54	435.009	382.571	3118.52	1321.74	1933.73	2049.09	925.108	427.294	1978.55	2138.64	1733.45	335.688	143.215	2111.38	1371.3	2396	552.95	1169.7	189.888
KB1_0177	x	D-tyrosyl-tRNA(Tyr) deacylase	1382.72	327.216	1364.31	1112.11	817.202	1036.44	998.184	947.829	413.032	630.825	1491.24	1033.12	669.836	1290	842.599	1058.75	898.116	535.696	753.887	584.773	842.707	559.062	530.396	746.727	698.103	521.593	468.741	490.527	595.99	646.053	415.365	572.531	708.006
KB1_0180	x	hypothetical protein	1382.72	327.216	1364.31	1112.11	817.202	1036.44	998.184	947.829	413.032	630.825	1491.24	1033.12	669.836	1290	842.599	1058.75	898.116	535.696	753.887	584.773	842.707	559.062	530.396	746.727	698.103	521.593	468.741	490.527	595.99	646.053	415.365	572.531	708.006
KB1_0181	x	hypothetical protein	4850.69	2190.65	2970.47	1305.71	890.03	1506.45	899.409	3042.24	1342.53	1041.05	4190.81	1119.58	1993.75	1354.78	872.285	1409.41	2084.74	1384.99	3438.34	2679.15	1987.68	1451.34	2612.96	1431.92	2141.18	503.27	292.531	800.686	645.944	2622.46	669.647	890.825	108.482
KB1_0195	x	ferredoxin-NADP(+) reductase subunit alpha	398.465	394.049	177.156	988.471	495.045	1059.25	1033.12	388.855	470.333	315.185	212.943	1104.69	486.326	313.13	592.299	1185.9	553.068	386.481	389.27	477.329	354.468	498.485	474.786	460.049	519.528	656.576	285.915	319.375	695.318	317.48	354.158	768.618	1157.66
KB1_0196	x	putative oxidoreductase	602.51	505.759	887.693	310.495	296.815	270.353	412.492	394.674	495.365	377.011	1109.96	630.88	452.025	698.318	305.347	356.366	825.992	600.343	377.309	719.443	1299.78	717.004	646.818	448.62	886.142	852.381	1210.47	509.595	427.575	458.663	721.012	578.294	411.817
KB1_0199	x	hypothetical protein	2163.95	417.573	1128.65	560.412	626.572	561.776	429.234	1619.55	397.19	976.349	1354.38	227.077	1001.11	1571.05	459.639	404.294	462.836	643.283	1595.57	728.976	827.15	403.553	578.026	902.464	509.724	208.295	100.918	439.452	178.358	1051.44	295.815	352.43	144.298
KB1_0202	x	redox family protein	162.728	191.794	213.498	1022.09	749.429	715.445	945.16	145.778	538.514	270.688	213.18	921.335	253.772	250.083	818.717	722.328	314.102	231.765	180.101	250.852	159.801	272.323	341.864	217.004	284.995	369.397	320.883	405.512	597.454	250.28	389.921	572.531	1005.17
KB1_0203	x	GTP-dependent nucleic acid-binding protein EngD	617.03	305.41	642.168	501.762	334.454	314.795	387.808	918.125	360.094	817.713	524.062	295.469	485.332	1383.73	376.731	326.563	699.249	458.224	950.464	319.065	417.792	338.932	371.175	513.841	365.586	399.323	259.258	585.728	455.538	593.253	357.702	645.068	384.535
KB1_0209	x	alanyl-tRNA synthetase	1055.01	191.794	504.215	555.432	343.219	319.107	308.872	1318.27	308.031	827.228	860.741	218.008	711.932	1436.67	313.492	294.684	540.95	435.156	1306.27	612.489	451.595	356.59	343.717	746.727	579.307	137.991	109.129	515.891	380.099	824.617	334.75	417.271	138.66
KB1_0214	x	DNA repair protein RadA	1677.29	723.391	879.799	559.721	536.581	634.868	343.789	1443.14	890.825	1338.07	1081.99	343.356	1114.19	3449.48	496.717	571.975	835.884	982.697	1312.87	1069.38	1128.18	919.016	1008.15	999.66	882.668	1015.16	394.465	1255.36	737.068	938.792	753.216	981.063	208.587
KB1_0229	x	hypothetical protein	205.24	334.947	1706.17	351.343	386.597	478.745	339.418	133.653	257.673	281.222	997.261	245.222	591.869	233.062	450.277	591.039	1893.48	226.165	194.844	1516.12	814.388	263.411	1011.81	246.796	1146.23	243.115	298.779	328.729	407.99	158.506	487.522	373.25	559.369
KB1_0239	x	hypothetical protein	712.974	433.626	1020.68	928.277	412.621	542.231	395.779	1602.6	138.642	2820.04	2164.84	522.39	1516.73	1598.34	358.779	545.629	2678.27	555.557	1437.56	1687.48	862.899	293.49	1133.21	1525.93	1250.02	145.384	182.209	1049.98	1175.49	465.549	903.635	765.531	278.484
KB1_0242	x	molybdopterin oxidoreductase	165.634	216.7	637.448	568.705	508.942	259.938	486.472	596.221	310.963	549.918	520.235	450.814	664.419	620.304	338.351	274.294	722.097	265.214	642.488	695.741	494.523	207.42	621.165	597.638	715.072	190.797	166.909	211.781	349.376	441.486	338.782	299.489	243.227
KB1_0243	x	polysulphide reductase, NrfD	435.887	409.672	1594.58	1101.01	1566.78	1111.78	1522.44	2493.98	542.797	1619.51	1946.44	1232.27	1966.22	1648.81	685.045	846.855	1253.88	660.703	1923.8	2236.95	1199.96	605.518	1015.89	2164.84	1115.88	351.702	274.332	533.658	132.891	983.39	549.208	647.351	829.371
KB1_0244	x	putative molybdopterin oxidoreductase, iron-sulfur binding subunit	165.634	216.7	637.448	568.705	508.942	259.938	486.472	596.221	310.963	549.918	520.235	450.814	664.419	620.304	338.351	274.294	722.097	265.214	642.488	695.741	494.523	207.42	621.165	597.638	715.072	190.797	166.909	211.781	349.376	441.486	338.782	299.489	243.227
KB1_0246	x	mrp family protein	5442.28	3823.47	1157.66	720.485	1096.74	1417.28	834.069	7192.19	2572.08	8160.79	10515.1	1073.75	7049.52	7920.11	921.335	1154.33	8765.71	2658.1	7860.94	6422.97	4399.64	3435.72	4646.36	5703.54	5671.73	993.558	621.676	6781.16	5161.27	6133.89	2641.78	5722.18	105.615
KB1_0248	x	degV family protein	5442.28	3823.47	1157.66	720.485	1096.74	1417.28	834.069	7192.19	2572.08	8160.79	10515.1	1073.75	7049.52	7920.11	921.335	1154.33	8765.71	2658.1	7860.94	6422.97	4399.64	3435.72	4646.36	5703.54	5671.73	993.558	621.676	6781.16	5161.27	6133.89	2641.78	5722.18	105.615
KB1_0261	x	pyruvate carboxylase subunit B	2793.35	2339.07	2415.89	2617.24	2021.48	2115.42	2217.41	3452.93	2034.17	3037.77	2729.55	2497.5	2946.37	3356.9	2470.86	2495.02	2024.55	2209.77	3626.36	2496.26	3556.6	2453.28	2325.13	3134.23	2701.44	3004.22	2288.3	2279.86	2141.18	2617.24	2409.22	2297.32	2404.86
KB1_0262	x	pyruvate carboxylase subunit A	2793.35	2339.07	2415.89	2617.24	2021.48	2115.42	2217.41	3452.93	2034.17	3037.77	2729.55	2497.5	2946.37	3356.9	2470.86	2495.02	2024.55	2209.77	3626.36	2496.26	3556.6	2453.28	2325.13	3134.23	2701.44	3004.22	2288.3	2279.86	2141.18	2617.24	2409.22	2297.32	2404.86
KB1_0267	x	alcohol dehydrogenase, zinc-containing	4567.43	858.609	801.048	2968.37	1479.19	1703.95	1703.95	583.461	1087.01	775.199	448.982	1932.08	565.899	1024.32	1827.69	2112.25	714.788	1200.58	488.311	672.178	856.227	965.1	769.028	604.612	606.389	40800.8	1003.74	1443.11	1063.23	660.653	1029.86	1586.77	1715.84
KB1_0271	x	hypothetical protein	2222.74	290.026	672.178	259.507	804.578	744.863	822.779	2037.14	360.094	988.793	2639.77	373.375	1164.56	877.193	499.232	611.362	1378.56	531.819	1549.35	1577.95	1236.26	439.776	918.537	1231.47	782.403	337.763	360.121	284.995	418.868	1692.15	581.694	348.885	206.808
KB1_0274	x	rhomboid family protein	435.969	147.164	252.624	432.913	312.005	384.781	397.19	254.104	330.951	225.098	973.371	179.372	463.388	377.649	192.056	360.832	949.745	461.663	200.284	1392.93	740.324	352.615	668.337	239.438	523.907	585.728	153.185	296.511	293.49	171.263	173.935	225.594	706.322
KB1_0280	x	methylglyoxal synthase	416.118	565.572	1015.89	563.353	693.021	1832.37	356.816	596.804	595.27	610.639	1365.57	1197.51	830.433	779.813	622.865	1469.63	1629.6	814.388	491.476	1891.56	1622.9	636.006	1260.85	529.9	1483.98	276.526	190.94	880.646	466.706	381.132	476.74	857.038	450.814
KB1_0291	x	hypothetical protein	1183.08	1330.04	1405.63	1291.72	1271.61	1184.05	1121.01	639.027	1178.36	571.262	266.36	1121.83	585.148	662.684	1118.94	1271.61	449.191	1697.17	623.188	521.789	1560.17	1103.46	736.205	608.152	512.707	1724.36	1412.74	659.661	879.958	682.473	1483.98	953.369	1731.61
KB1_0296	x	hypothetical protein	613.814	695.465	857.546	749.124	705.572	583.652	681.896	1024.03	787.99	895.194	1121.01	638.753	840.057	562.264	680.747	661.53	1547.07	567.12	1572.54	845.296	1766.23	712.045	1005.76	773.678	849.2	758.373	487.412	699.467	999.375	813.213	688.13	806.259	878.382
KB1_0305	x	reductive dehalogenase	207.248	695.465	345.283	119.06	321.259	241.24	514.837	328.554	529.603	397.888	918.312	441.086	655.505	437.7	374.737	325.588	1187.79	534.292	283.954	935.633	840.191	459.853	1072.43	349.242	1024.96	190.797	311.373	452.162	710.481	287.816	505.337	429.29	353.457
KB1_0323	x	hypothetical protein	1175.03	371.217	341.864	504.215	563.675	468.087	367.961	1246.95	546.048	1066.28	1521.92	366.009	851.289	1848	328.519	287.508	1544.62	679.12	1377.21	817.481	1537.02	513.695	1434.34	551.214	703.173	638.824	200.457	1014.86	721.012	616.98	816.458	611.687	140.314
KB1_0325	x	glutaredoxin	788.989	170.066	1032.91	606.087	717.681	520.101	474.236	1441.63	285.535	1211.28	1612.06	360.631	752.439	1591.66	461.58	365.985	1279.76	458.224	1107.87	738.293	1115.52	334.75	627.392	553.964	684.299	141.665	112.269	765.221	470.238	620.389	852.381	475.797	243.227
KB1_0335	x	L-lysine 2,3-aminomutase	254.335	869.283	429.29	619.702	316.044	529.101	530.113	527.635	731.211	501.667	395.641	486.472	490.344	1431.47	491.683	609.888	693.658	687.975	651.859	604.438	378.312	608.917	562.461	432.981	606.389	360.082	455.853	708.673	639.583	521.446	769.896	630.766	733.985
KB1_0336	x	proteinase inhibitor I4, serpin	693.862	889.427	307.385	893.877	570.966	639.321	540.693	991.06	1000.26	558.864	647.351	444.547	855.511	440.171	564.389	632.771	626.73	964.174	810.445	1388.13	927.742	733.793	759.381	680.747	783.768	495.003	364.891	622.244	478.667	813.213	565.921	721.368	893.696
KB1_0337	x	Hly-III family protein	693.862	889.427	307.385	893.877	570.966	639.321	540.693	991.06	1000.26	558.864	647.351	444.547	855.511	440.171	564.389	632.771	626.73	964.174	810.445	1388.13	927.742	733.793	759.381	680.747	783.768	495.003	364.891	622.244	478.667	813.213	565.921	721.368	893.696
KB1_0338	x	ABC transporter, ATP-binding protein	188.366	210.489	1028.03	173.333	205.427	131.761	184.561	349.986	244.726	742.023	831.965	108.308	446.891	367.793	206.924	169.19	802.835	209.129	314.142	331.457	380.378	233.877	454.117	475.797	491.518	194.588	307.039	389.27	358.541	298.216	278.337	235.919	194.944
KB1_0341	x	hypothetical protein	1928.08	1755.75	220.513	330.452	472.102	234.804	355.477	1172.01	1195.01	1421.2	2636.83	204.919	1291.4	2055.38	433.036	186.549	2224.2	1304.81	1512.84	1175.49	727.548	904.285	1133.21	1128.41	1423.44	126.845	176.156	1060.88	1199.68	1168.88	512.891	921.054	105.615
KB1_0373	x	GCN5-related N-acetyltransferase	2929.23	1916.15	1285.57	1294.13	1182.99	951.581	1423.44	2503.3	2201.2	2387.27	4877.4	1252.19	2589.78	5477.02	1191.43	1091.26	2254.24	1963.57	3157.67	2744.97	2483.3	1799.38	1593.37	2196.29	2130.62	1220.09	1305.26	1692.15	1612.57	3085.49	1926.18	1725.32	1452.28
KB1_0374	x	hypothetical protein	4012.5	1005.38	944.867	1016.14	2063.57	1403.59	1214.25	3546.17	779.376	2105.8	4952.68	643.283	2895.79	3045.9	1457.66	1165.52	2086.02	1205.88	3906.62	2864.39	3850.01	844.147	1535.19	2750.78	1057.86	181.551	151.96	270.134	283.341	1678.12	2420.67	621.165	790.962
KB1_0394	x	hypothetical protein	340.885	102.216	532.237	382.976	332.204	458.224	377.332	1077.97	230.4	719.384	358.427	329.599	503.931	389.208	391.356	443.818	340.311	214.037	749.283	249.435	135.818	227.169	214.037	590.157	198.821	119.9	122.478	321.931	340.49	705.69	215.184	266.932	416.445
KB1_0395	x	radical SAM domain-containing protein	340.885	102.216	532.237	382.976	332.204	458.224	377.332	1077.97	230.4	719.384	358.427	329.599	503.931	389.208	391.356	443.818	340.311	214.037	749.283	249.435	135.818	227.169	214.037	590.157	198.821	119.9	122.478	321.931	340.49	705.69	215.184	266.932	416.445
KB1_0401	x	hypothetical protein	275.551	136.072	402.873	827.15	440.552	600.071	574.098	433.112	495.365	405.784	240.561	621.063	266.468	470.581	461.58	658.613	274.287	433.867	325.952	241.375	200.576	330.822	249.072	295.835	197.634	372.81	351.176	458.612	451.026	402.219	626.701	716.823	768.326
KB1_0406	x	hypothetical protein	659.314	544.091	192.287	581.059	486.999	440.462	581.915	383.595	699.697	507.648	448.272	469.666	604.37	658.473	564.389	493.98	552.302	683.093	420.612	626.766	836.478	544.508	550.07	665.548	562.264	703.282	542.286	518.014	650.84	349.242	721.012	680.062	599.474
KB1_0410	x	phenylalanyl-tRNA synthetase subunit alpha	1268.59	387.112	745.112	1004.01	778.154	721.69	645.835	1193.51	464.654	1527.73	2135.75	573.562	918.054	1430.36	696.042	697.254	1573.09	404.21	1275.29	797.381	1679.46	416.383	688.13	748.081	681.24	312.727	343.63	1037.21	760.982	802.765	512.891	846.127	723.614
KB1_0416	x	1-deoxy-D-xylulose 5-phosphate reductoisomerase	370.167	158.655	1236.66	1036.44	627.743	762.346	863.814	474.522	346.553	419.009	364.574	1000.81	464.668	265.69	779.495	878.382	408.616	171.243	431.513	369.577	282.973	230.767	512.497	566.006	286.757	503.27	422.274	159.913	322.298	427.679	324.12	266.932	779.495
KB1_0423	x	phosphoribosylformylglycinamidine synthase I	1077.41	824.617	498.826	1401.45	925.668	960.654	1277.06	1615.18	1070.08	1089.01	821.12	1346.35	973.762	1278.26	1237.64	1300.75	1021.65	1278.69	1133.8	1008.15	937.119	1082.52	771.898	1016.39	712.511	1060.4	1030.57	932.985	1197.15	1086.12	1152.24	1069.38	1425.89
KB1_0432	x	methionyl-tRNA synthetase	1503.09	191.794	680.504	441.594	210.784	331.741	226.245	1739.51	289.663	1864.9	988.471	261.125	1330.82	1635.02	277.48	345.165	1238.73	308.158	2073.94	557.724	452.478	146.826	861.918	1464.52	661.076	123.248	113.653	647.869	406.646	2056.55	338.782	491.6	137.467
KB1_0436	KB1_0436	ATP-dependent metalloprotease FtsH	6292.17	1311.16	3073.56	1617.32	1976.18	2231.6	1641.62	8193.99	1556.55	5518.91	5302.26	1523.04	7057.5	5245.93	2092.22	2053.62	2490.23	1351.25	7536.63	4267.93	2148.21	1778.01	2415.89	7860.94	2837.06	968.637	478.629	1789.05	645.068	7860.94	983.043	1505.24	826.811
KB1_0443	x	putative ubiquinone/menaquinone biosynthesis methlytransferase UbiE	792.184	2783.95	1027.26	1128.65	1186.3	1408.38	1692.63	1992.61	2962.44	2539.65	2396	1713.15	2710.17	2015.5	1569.78	1755.75	2005.81	2649.48	1504.75	2901.79	1001.04	1841.62	1708.72	1775.53	4194.24	1118.42	2337.01	2013.8	2458.44	2380.99	2622.46	2132.64	1665.17
KB1_0476	x	PAS/PAC sensor signal transduction histidine kinase	870.518	768.741	334.75	222.765	378.708	237.033	299.888	789.688	550.283	547.765	514.308	227.077	559.948	562.976	411.588	229.485	609.124	549.81	857.384	685.149	289.608	696.215	528.855	549.208	498.009	126.845	134.351	640.296	738.634	591.725	623.713	699.467	133.012
KB1_0477	x	two component LuxR family transcriptional regulator	870.518	768.741	334.75	222.765	378.708	237.033	299.888	789.688	550.283	547.765	514.308	227.077	559.948	562.976	411.588	229.485	609.124	549.81	857.384	685.149	289.608	696.215	528.855	549.208	498.009	126.845	134.351	640.296	738.634	591.725	623.713	699.467	133.012
KB1_0479	KB1_0479	preprotein translocase subunit SecA	712.511	268.534	1428.42	310.495	491.338	388.451	481.78	1053.3	346.553	724.804	1413.8	367.998	990.586	643.08	334.915	337.583	986.364	321.885	902.224	1425.89	2039	450.395	1033.12	914.274	1110.43	457.296	497.351	356.366	338.201	795.991	465.884	325.993	286.757
KB1_0484	x	DNA translocase FtsK	413.531	313.13	561.297	734.269	354.515	453.696	552.716	659.218	425.98	400.175	311.074	619.702	423.706	528.525	568.044	638.682	368.1	395.562	688.506	315.827	268.631	591.725	339.888	521.593	312.262	504.939	488.85	347.479	505.759	590.89	394.881	529.101	685.955
KB1_0486	x	excinuclease ABC subunit B	742.798	191.794	438.444	342.379	231.411	271.202	320.461	514.028	156.673	551.015	448.033	187.529	500.464	518.484	162.279	209.421	481.678	149.353	675.034	336.186	485.239	177.105	374.737	484.937	348.704	255.669	140.305	252.379	279.568	446.35	226.746	290.006	130.221
KB1_0489	x	hypothetical protein	921.449	712.045	1363.01	1358.72	794.995	1001.6	911.62	1204.7	842.816	1073.55	1340.03	825.311	1097.04	2112.25	890.825	1052.37	1763.15	1071.5	868.846	1481.64	719.319	680.405	1015.89	996.105	1104.98	511.292	498.826	891.189	1171.18	908.172	971.435	978.188	895.62
KB1_0495	x	putative isocitrate dehydrogenase	427.708	147.164	552.418	971.68	898.666	1079.41	646.935	699.696	401.962	523.098	452.714	553.825	538.216	328.131	806.413	1075.24	456.739	432.521	573.562	519.242	388.451	537.317	432.913	458.224	583.44	503.27	311.373	342.26	356.227	441.486	447.622	315.633	1364.31
KB1_0497	x	hypothetical protein	2102.88	1215.53	2951.4	760.982	1018.96	748.568	1216.8	3243.52	309.669	2972.56	2358.71	774.78	2327.4	1963.57	1091.06	623.027	1443.84	890.311	3819.86	1695.97	1766.23	721.368	1158.02	1924.6	1040.13	259.011	159.175	1495.4	537.178	800.886	893.877	621.165	213.608
KB1_0499	x	putative fumarate hydratase, beta subunit	808.345	229.683	570.16	457.296	447.8	775.29	418.694	1254.58	314.305	781.095	784.626	466.036	759.609	1105.56	391.356	583.44	506.945	330.354	1507.76	564.945	591.725	256.142	532.897	760.683	400.933	195.92	166.909	330.746	121.785	869.02	465.884	335.355	234.591
KB1_0500	x	histidine triad (HIT) protein	792.719	912.772	340.55	899.119	959.145	1254.8	990.248	2801.88	1505.84	1636.88	1605.91	769.73	2021.55	1541.76	970.778	1237.96	1260.15	1641.62	2376.25	2102.72	587.016	1057.86	1409.41	2251.8	855.564	650.661	674.574	865.949	966.208	1927.68	1905.43	1159.53	1274.71
KB1_0502	x	acetyltransferase	792.719	912.772	340.55	899.119	959.145	1254.8	990.248	2801.88	1505.84	1636.88	1605.91	769.73	2021.55	1541.76	970.778	1237.96	1260.15	1641.62	2376.25	2102.72	587.016	1057.86	1409.41	2251.8	855.564	650.661	674.574	865.949	966.208	1927.68	1905.43	1159.53	1274.71
KB1_0508	x	3-phosphoshikimate 1-carboxyvinyltransferase	1251.65	3061.2	1819.81	1014.57	1158.44	1220.85	1114.31	3042.57	1769.71	1550.42	1991.36	1028.64	1821.9	1972.67	1257.22	1354.78	1440.55	2130.62	3898.21	2098.47	1061.79	1525.38	1249.78	1848.7	1366.68	1025.8	945.591	1274.71	1165.25	2223.57	1103.21	1263.88	1142.23
KB1_0510	x	shikimate 5-dehydrogenase	1824.34	1330.04	1184.36	690.606	1671.34	1280.54	1266.74	3337.03	886.142	1710.84	3149.85	846.248	1976.18	2414.05	1347.75	1052.37	1157.54	1143.53	4380.34	1747.46	1192.5	942.169	1153.6	1567.96	1639.82	292.298	317.097	698.103	350.15	2038.19	419.189	562.578	316.566
KB1_0519	x	50S ribosomal protein L3	5697.77	1589.92	8502.4	1985.13	1711.67	2526.07	1860.73	21963.2	1505.84	9606.11	2753.75	2017.77	11283.8	3127.21	2854.88	2574.75	1678.16	1840.64	27310.2	2386.14	1030.79	1290.8	1809.26	8602.28	2007.9	487.868	446.18	1616.62	810.927	13187.5	1024.96	1538.54	430.455
KB1_0531	x	50S ribosomal protein L5	438.386	164.253	1915.39	626.158	631.678	718.057	711.246	2701.04	338.465	1576.01	383.787	589.533	1077.4	324.978	587.652	668.717	342.065	462.784	1620.77	447.869	399.026	363.081	247.195	1471.26	317.561	201.367	238.57	324.485	327.6	1061.79	303.174	266.932	555.783
KB1_0547	x	50S ribosomal protein L17	3417.87	544.091	7609.14	1977.71	2044.79	2007.27	1490.14	7000.66	717.55	5288.34	2509.23	1626.61	3907.37	1502.94	2562.25	2093.75	1263.65	590.657	5954.56	1218.93	626.701	617.28	709.646	4615.19	1060.64	248.034	162.279	893.335	381.698	5330.75	635.252	936.616	419.748
KB1_0550	x	30S ribosomal protein S9	1954.52	465.809	2490.66	717.681	1016.59	950.72	874.081	5992.59	992.447	4886.8	4038.31	633.074	3340.72	3073.56	991.094	907.806	1989.91	1321.74	3323.75	1198.19	483.542	992.032	1025.25	3737.45	1134.5	173.631	201.534	1428.42	1173.19	3968.22	626.701	894.624	131.67
KB1_0555	x	hypothetical protein	623.996	222.834	1408.38	501.762	435.443	368.723	312.993	1362.52	287.774	1825.66	732.892	166.322	888.159	493.736	402.759	227.292	563.499	362.764	1198.51	471.277	405.094	207.42	377.309	1094.61	181.893	157.653	137.467	333.642	398.911	856.638	2038.19	299.489	294.259
KB1_0564	x	daunorubicin resistance ABC transporter ATPase subunit	484.887	351.594	530.6	569.525	493.798	294.903	447.209	429.082	348.468	620.597	399.99	378.41	551.572	988.739	404.628	322.228	740.696	312.262	512.211	552.418	541.333	297.102	654.481	510.579	499.648	274.785	231.765	505.894	352.799	464.257	350.404	588.585	372.382
KB1_0567	x	GCN5-related N-acetyltransferase	289.473	153.043	205.441	245.052	291.368	398.184	267.388	328.389	190.968	281.68	222.649	173.272	227.864	283.372	235.169	304.279	192.727	222.765	342.472	182.448	180.224	155.02	158.208	246.796	127.393	126.845	107.802	159.216	138.273	272.854	188.22	153.025	342.789
KB1_0576	x	PBP family phospholipid-binding protein	602.133	229.683	1338.33	561.776	430.362	328.809	425.877	713.977	232.059	463.756	925.512	266.801	633.344	618.388	374.737	282.516	1025.13	222.765	712.765	934.922	1036.83	300.243	638.824	502.326	727.941	264.18	193.722	268.908	207.697	555.783	173.935	292.977	456.173
KB1_0578	x	diaminopimelate decarboxylase	280.871	153.043	462.85	860.741	531.976	511.244	361.967	435.893	208.47	372.308	806.567	268.724	571.271	287.972	443.119	461.443	840.663	258.615	394.288	1136.63	729.157	170.61	749.124	376.575	573.667	141.665	128.838	176.766	193.346	359.991	465.884	263.592	754.995
KB1_0591	x	excinuclease ABC, A subunit	359.256	175.913	222.194	687.284	321.259	317.032	393.224	449.793	435.235	575.263	550.719	404.133	450.142	477.505	391.356	449.544	514.863	276.578	249.072	346.463	344.267	372.298	438.789	521.593	386.16	380.789	595.27	440.171	484.181	487.797	535.078	472.102	517.84
KB1_0597	x	deoxyguanosinetriphosphate triphosphohydrolase-like protein	1295.41	242.394	1292.91	739.78	635.611	371.756	387.808	1246.5	268.199	2703.06	1141.03	349.751	2163.93	709.646	903.094	385.514	1321.43	114.661	1910.62	608.917	565.403	164.13	775.791	2577.05	798.487	334.346	309.983	213.287	363.836	2183.11	303.174	377.361	601.557
KB1_0607	x	F0F1 ATP synthase subunit beta	1079.42	305.41	2151.33	671.464	406.944	288.214	262.046	1978.5	337.236	2854.59	764.497	270.656	2159.23	504.334	629.005	303.282	1146.76	196.027	1839.11	825.431	700.965	121.896	923.176	3159.74	655.863	520.101	235.514	638.924	415.501	1920.09	338.782	338.932	134.784
KB1_0608	x	F0F1 ATP synthase subunit epsilon	1079.42	305.41	2151.33	671.464	406.944	288.214	262.046	1978.5	337.236	2854.59	764.497	270.656	2159.23	504.334	629.005	303.282	1146.76	196.027	1839.11	825.431	700.965	121.896	923.176	3159.74	655.863	520.101	235.514	638.924	415.501	1920.09	338.782	338.932	134.784
KB1_0613	x	peptide chain release factor 2	1127.36	514.308	1049.68	754.087	652.433	1041.66	525.27	1619.7	798.633	1063.64	1065.49	462.007	1130	1538.54	568.044	990.781	745.713	870.265	1328.75	1165.52	796.381	913.258	831.965	1135.15	810.255	508.27	307.039	629.005	443.319	1083.69	549.208	591.507	727.865
KB1_0614	x	hypothetical protein	583.196	358.225	328.773	425.78	382.122	269.491	282.409	679.667	382.622	581.64	752.314	239.113	581.866	720.021	252.379	253.021	1337.53	333.899	713.603	888.275	1054.65	188.535	675.48	477.087	857.384	259.011	298.779	296.511	258.412	581.588	234.605	325.993	200.484
KB1_0616	x	ABC-type dipeptide/oligopeptide/nickel transport system, periplasmic component	2850.03	1620.77	2424.89	408.819	1363.8	1052.71	1032.09	2796.66	1628.92	1676.53	2801.67	1137.21	2350.74	2423.49	1109.16	998.776	2827.54	2194.05	2835.81	3833.61	6574.84	1730.94	3315.39	2121.16	2415.89	1405.63	1059.25	1181.33	1020.68	2139.75	1405.63	1317.55	877.193
KB1_0620	x	aminotransferase, classes I and II	3031.83	1772.4	6088.74	950.208	2016.64	1485.71	1561.57	2142.85	1791.29	1404.36	2854.88	1523.04	2183.39	2744.97	1666.97	1524.23	3000.71	3539.88	1534	3315.39	5235	1730.94	2569.44	1747.46	2095.14	2812.56	2765.82	1695.11	2186.04	1401	1911.95	1950.62	1875.45
KB1_0621	x	seryl-tRNA synthetase	1201.95	222.834	1691.66	422.192	243.437	182.867	280.039	1045.97	492.707	1500.96	2361.38	256.224	1326.15	1496.41	279.568	243.646	1403.83	556.349	807.777	699.582	669.26	372.298	876.124	2683.19	789.398	451.595	645.532	964.841	1107.18	1001.04	665.548	688.205	221.325
KB1_0624	x	recombination protein RecO	929.975	948.908	1121.31	209.266	676.686	236.039	438.86	1071.24	569.01	794.814	812.335	314.843	1572.52	874.081	538.037	219.549	898.616	552.099	1637.07	1509.02	639.321	584.478	1059.79	1736.1	1023.2	467.497	477.021	321.931	375.695	1272.69	381.761	325.993	156.69
KB1_0636	x	hypothetical protein	322.678	473.664	191.527	655.571	522.627	602.076	591.855	363.376	822.607	470.322	456.332	591.619	612.396	379.632	688.052	681.24	733.39	530.6	278.657	742.861	426.143	828.659	820.884	580.101	638.924	896.732	670.158	663.407	657.662	460.111	581.694	965.982	907.806
KB1_0637	x	hypothetical protein	322.678	473.664	191.527	655.571	522.627	602.076	591.855	363.376	822.607	470.322	456.332	591.619	612.396	379.632	688.052	681.24	733.39	530.6	278.657	742.861	426.143	828.659	820.884	580.101	638.924	896.732	670.158	663.407	657.662	460.111	581.694	965.982	907.806
KB1_0642	x	hypothetical protein	1041.83	175.913	1345.98	698.748	627.743	636.006	543.013	1135.15	257.673	911.731	667.146	515.707	682.77	657.473	632.771	613.448	385.929	284.995	945.997	549.393	434.198	185.722	345.535	725.068	321.06	252.825	231.765	515.471	222.791	824.617	316.443	381.057	512.211
KB1_0647	x	riboflavin kinase / FMN adenylyltransferase	1204.1	1495.06	2171.24	1032.41	1160.17	1346.72	1431.47	2757.64	2436.55	2107.11	1826.23	1338.33	2181.2	1900.31	1388.52	1469.63	1807.82	2294.4	2155.96	1853.62	1059.25	1382.22	1161.8	2192.26	2013.8	1037.65	1111.46	1695.11	1957.44	2488.9	1634.5	1510.81	1691.66
[truncated: 1,046 more rows]

## Sheet: Table S3
Table S3. Strain 195 Hypothetical Proteins Transcribed or "On" (≥ 800) in All Samples
[truncated: 246 more rows]

[truncated: 14 more sheets: Table S4, Table S5, Table S6, Table S7, Table S8, Table S9, Table S10, Table S11, Table S12, Table S13, Table S14, Table S15, Table S16, Table S17]
